# Supplementary material for: Integrated metabolomic and transcriptomic analysis reveals novel plasma biomarkers and metabolic pathway dysregulation in latent tuberculosis infection
Source: Microbiol Spectr. 2026 Mar 27;14(5):e03482-25. doi: 10.1128/spectrum.03482-25 (PMC13141921; doi:10.1128/spectrum.03482-25)
Supplement: Table S1 — The original data matrix of metabolic features identified in positive and negative ion modes. [file spectrum.03482-25-s0002.xlsx]

## Sheet: Sheet1
Supplementary Table 1. The original data matrix of metabolic features identified in positive and negative ion modes.
Sample Name	NX01	NX02	NX03	NX04	NX05	NX06	NX07	NX08	NX09	NX10	NX11	NX12	NX13	NX14	NX15	NX16	NX17	NX18	NX19	NX20	NX21	NX22	NX23	NX24	NX25	NX26	NX27	NX28	NX29	NX30	NX31	NX32	NX33	NX34	NX35	NX36	NX37	NX38	NX39	NX40	NX41	NX42	NX43	NX44	NX45	NX46	NX47	NX48	NX49
Urea	6.67216e+07	4.69001e+07	6.25566e+07	5.04138e+07	3.65162e+07	2.82267e+07	6.13739e+07	5.92774e+07	3.28459e+07	8.06834e+07	4.10198e+07	4.61899e+07	4.19264e+07	5.55794e+07	4.16512e+07	6.02981e+07	3.31307e+07	5.53136e+07	3.98935e+07	4.63034e+07	2.93187e+07	4.00361e+07	2.99041e+07	1.00398e+08	4.48065e+07	4.5605e+07	4.2156e+07	5.21761e+07	5.93095e+07	5.35332e+07	4.49818e+07	4.09159e+07	5.3863e+07	5.27722e+07	3.49928e+07	2.32169e+07	4.63234e+07	3.06255e+07	4.64809e+07	3.97848e+07	3.78674e+07	2.5956e+07	4.58953e+07	4.70096e+07	5.27801e+07	3.19106e+07	3.99869e+07	3.91808e+07	5.3556e+07
ethanolamine	23445	25179	10454.5	24294.6	33193.5	90267.5	136455	95427.8	106887	75022	108269	187725	104656	136432	125317	144092	127657	124892	189469	125816	165502	141292	157634	66988.7	147231	129791	103817	143879	156699	125573	116721	137379	121766	110963	165841	115003	174473	133800	118539	123672	119044	101840	83422.2	112522	172767	122362	116696	160353	123427
Imidazole	60516.3	37109.2	115450	14189.4	14795	25771	24289.6	5282.39	10972.9	16720.8	57165.3	N/A	8024.03	37333	16051.8	12767.2	42326.4	15231.1	29559.5	37416.6	15793.7	19973.8	9254.82	N/A	13338.3	45088.5	64277.5	64673.8	64836.4	42730.7	37275.5	37276.5	80751.1	39778.8	13071.5	29364.4	74348.8	54730.1	37755.9	9286.42	16676.8	34046.2	55585.7	11522.7	24481.6	17644.5	25020.3	93630.6	23184
diethylamine(IS)	13724.8	25348.9	118512	21466.8	23347.7	46585.9	9122	14307.3	6089.31	10240.4	21897.2	13510.4	21135.4	16391	16689	5680.97	51527.5	16643	N/A	N/A	12320.8	12690.3	12799.4	N/A	22337.4	N/A	14366.4	10813.6	10874.1	6481.86	22705.2	18646.7	19760.4	13008.3	17162.9	15808.6	11446.7	16057.6	8248.04	7623.23	13910.9	9363.26	11561.4	10735.7	15766.7	27022	8863.39	19868	6318.49
glycine	1966.7	1872.45	2844.38	5748.02	11898.8	3953.84	4814.4	3531.41	4403.73	7807.12	2769.71	6581.98	4177.58	8365.19	6389.12	5720.66	6816.72	5439.41	12478.2	3538.32	8249.21	4737.83	14731.5	18973.2	5629.54	24869.4	3410.05	20711	7001.2	10005	9431.68	3773.46	13434.9	16212.6	5152.71	11460.7	5981.63	1990.86	11295.9	7268.24	5704.75	6561.14	1559.72	3305.55	15060.3	13651.6	9623.64	7343.5	2839.19
trimethylamine-N-oxide	30545.8	28808.3	332536	1.73172e+06	276850	157818	705859	722789	803406	533001	840248	321714	763717	1.33793e+06	256789	92139.3	509193	470317	684126	358697	458922	4.74752e+06	799407	662810	1.17498e+06	6.70073e+06	1.17287e+06	706268	5.18304e+06	1.15562e+06	2.48151e+06	501374	1.49638e+06	1.04971e+06	1.50276e+06	290631	3.06935e+06	651728	634614	423698	1.88909e+06	1.83887e+06	336905	595988	188175	1.78826e+06	312778	1.94271e+06	4.03532e+06
Cysteamine	1.23141e+06	676577	1.24455e+06	593351	659873	470530	1.06419e+06	928636	437744	1.24989e+06	607459	703625	725079	872655	547263	785615	474003	706128	577069	601805	327758	488595	483262	1.13772e+06	594724	662193	543050	631853	768057	582405	558365	589073	695562	673339	527546	229839	628726	408282	582678	568281	483415	392782	542966	578933	674796	452036	561988	654574	753590
putrescine	N/A	20587.7	59844.5	11144	18842.5	11896.9	N/A	N/A	N/A	N/A	47328.1	N/A	6759.69	N/A	N/A	N/A	N/A	N/A	N/A	N/A	N/A	N/A	N/A	N/A	N/A	N/A	N/A	8518.2	15906.1	9884.56	N/A	14253.5	N/A	N/A	N/A	N/A	N/A	N/A	N/A	459725	N/A	N/A	46899	N/A	N/A	N/A	N/A	N/A	9394.55
sarcosine	8233.01	19580.9	8953.17	33527.4	22224.8	30532	17007.5	17284.4	38724.2	16790.2	20329.7	49832.9	23634	90063.2	12877.5	20235.1	21817.2	46303.2	23719.3	36691.5	80932.7	16659.3	42232.1	38629.5	26917.2	5046.78	38291.8	99017.8	23041.1	107428	52767.6	21498.9	79412	97611.2	122831	147172	106478	75729.4	70288.2	70586.8	40055.2	18879.4	42012.9	23524.9	73576.3	57036.9	22840.4	97128	115055
Alanine	8641.88	10670.5	5958.03	13588.3	48372.7	21582.7	75268.1	47039.5	78262.9	61014.8	60730.9	99186.7	64798.9	103804	115410	21619.7	43495.1	81814.3	68308.8	40685.8	73963.4	64614.7	95771.3	76063.1	60421.1	152892	85585.4	133681	30711.8	65923	110751	39467.4	69945.4	48679	191615	146934	105670	108523	51046.9	137612	96952.1	26961.6	28057.9	39320.9	30406.3	134933	30126.4	59911.8	73704.8
2-Amino-2-methyl propanol	36224.1	22366.8	22370.1	19886.1	26816.7	28266.4	31051.6	89383	42376.9	48179.9	28522	13123.3	44571.4	23123.2	20854.6	34732.9	43770.8	20750.4	66658	52560.3	52954.5	14042.1	84613.6	60430.4	17369.6	14854.2	19186.6	42222.4	20241.3	49266.8	17240.1	27890.2	20328	31431.4	36562.3	19991.5	33289.2	34856.8	37901.8	17246.2	11689.8	53310.3	27807.4	13531.5	34591.3	30218.5	26291.5	21872.8	26975.8
betaine aldehyde	N/A	522473	N/A	N/A	N/A	3.82742e+07	4.48251e+07	5.20782e+07	5.50765e+07	6.0872e+07	5.70167e+07	5.61698e+07	3.61776e+07	5.61325e+07	4.05362e+07	4.72216e+07	4.55763e+07	5.08838e+07	4.6142e+07	6.87306e+07	6.49871e+07	6.53749e+07	6.54695e+07	7.11416e+07	5.54974e+07	5.67247e+07	5.14731e+07	5.62005e+07	5.38404e+07	4.73432e+07	5.7128e+07	4.43056e+07	5.09505e+07	4.71226e+07	4.5532e+07	4.86192e+07	5.09611e+07	5.74564e+07	5.04075e+07	6.99877e+07	5.33136e+07	5.8867e+07	5.40072e+07	5.71076e+07	5.65712e+07	6.10847e+07	5.73328e+07	4.86112e+07	6.64887e+07
iso-Valeric acid	9.97263e+06	8.96989e+06	9.04521e+06	4.29079e+06	4.70948e+06	3.79286e+06	6.56505e+06	8.24797e+06	4.0661e+06	9.57834e+06	5.06061e+06	5.5017e+06	5.34701e+06	6.54537e+06	4.78159e+06	6.88653e+06	3.44484e+06	5.89172e+06	4.3226e+06	4.91772e+06	3.78099e+06	4.76114e+06	4.53147e+06	1.02954e+07	5.56206e+06	5.63719e+06	4.95786e+06	5.39413e+06	5.98026e+06	5.84726e+06	4.64003e+06	4.83029e+06	5.22865e+06	5.46748e+06	3.66445e+06	2.2653e+06	4.26285e+06	3.19741e+06	4.98454e+06	4.36588e+06	3.99244e+06	3.34827e+06	4.52513e+06	5.28519e+06	5.61584e+06	4.09454e+06	4.81257e+06	5.16127e+06	6.63359e+06
choline	8.5415e+08	7.96732e+08	4.08792e+08	3.4721e+08	4.85719e+08	4.92229e+08	5.58184e+08	6.92185e+08	6.2142e+08	7.13507e+08	6.37022e+08	6.39046e+08	4.85968e+08	6.89103e+08	4.84797e+08	5.88374e+08	5.29269e+08	5.45427e+08	4.85423e+08	7.93565e+08	7.16363e+08	7.97557e+08	7.29045e+08	8.12384e+08	6.81773e+08	7.07554e+08	5.087e+08	5.80126e+08	6.25213e+08	5.74938e+08	6.16842e+08	4.73293e+08	5.32109e+08	5.59048e+08	5.23515e+08	5.70361e+08	5.63101e+08	6.47328e+08	5.56413e+08	8.26431e+08	6.39162e+08	6.78183e+08	6.21004e+08	6.46796e+08	6.21144e+08	6.84647e+08	6.78921e+08	5.73169e+08	7.89737e+08
4-aminobutyrate	31405.4	118814	23455.1	20198.2	29311.3	40040	27433.5	7875.15	19079.2	50301.8	13999.3	16108.1	30294	9872.83	28906.4	8640.3	56414.1	10334.6	11828.1	16296.5	11367.8	19327.5	14804.2	26876.4	20102.2	16696.1	15719.1	108852	10851.5	59413.2	17437.7	17922.9	22896.5	21803.3	12673	20952.6	16206.9	68797.4	30151.8	5238.32	32705	42796.5	22943.7	20577	70623.9	23542.2	18115.5	21233.4	29890.2
dimethylglycine	290025	N/A	N/A	N/A	N/A	3.61557e+07	4.06095e+07	5.08388e+07	4.60363e+07	5.19618e+07	4.73889e+07	4.75278e+07	3.53663e+07	5.13545e+07	3.50966e+07	4.30203e+07	3.86155e+07	4.0862e+07	3.58087e+07	5.98683e+07	5.38651e+07	5.67929e+07	5.42056e+07	5.99836e+07	5.02436e+07	5.30033e+07	3.82158e+07	4.22641e+07	4.67946e+07	3.76082e+07	4.48983e+07	3.40587e+07	3.95384e+07	4.02453e+07	3.49432e+07	4.26169e+07	4.15521e+07	4.96403e+07	3.99387e+07	6.02193e+07	4.79721e+07	4.8913e+07	4.48017e+07	4.69959e+07	4.64956e+07	5.05452e+07	5.14e+07	4.30183e+07	5.87249e+07
Aminobutyric acid	13476.7	175584	25454.4	13658.5	11826.9	13640.6	11175.8	15146.3	21028	14470.3	10621.1	11256.8	30196.5	17771.4	8582.33	10592.7	7447.65	38516.8	5460.31	11871.6	18370.3	16902.4	57282.8	20690	13138.2	N/A	6520.33	8128.51	24820.6	117260	17231.8	57090.1	9922.74	12851	8311.02	15825.1	35911	10618.1	19458.6	12909	87467.9	13679.2	30926.8	10371.4	6389.48	23056.5	9637.45	4498.13	7157.12
L-2-Aminobutanoic acid	14040.5	16410.4	18126.9	17080.4	7534.73	3681.45	5563.53	4422.94	7371.7	14077.2	7060.46	7603.78	13811	8643.41	14057.4	5942.02	9214.3	6215.3	5644.77	3188.9	6677.73	11582.1	5656.75	4319.25	2498.13	7579.93	12819.5	9646.42	14835.7	48509.5	15888.9	3895.33	17911	4020.55	13980.6	18213.2	21976.1	33948.4	30193.7	7813.75	7771.28	7913.45	5404.39	5208.68	10394	35540.6	8085.73	12540.9	16980.8
β-Hydroxypyruvate	2.96204e+06	4.63013e+06	2.68101e+06	1.71189e+06	2.96548e+06	1.88945e+06	2.43122e+06	3.93334e+06	2.51685e+06	2.30905e+06	3.26032e+06	2.18765e+06	2.59841e+06	2.99376e+06	2.43392e+06	3.38047e+06	2.89526e+06	1.96222e+06	2.10302e+06	3.05563e+06	2.83146e+06	3.00045e+06	2.5798e+06	2.92438e+06	2.80033e+06	2.47567e+06	2.72758e+06	2.20767e+06	1.70851e+06	2.26405e+06	2.08443e+06	1.9793e+06	2.09502e+06	2.52492e+06	1.84491e+06	2.33358e+06	1.76767e+06	2.40982e+06	2.55675e+06	2.79601e+06	2.93849e+06	2.86181e+06	2.65496e+06	2.80757e+06	2.43923e+06	2.92236e+06	1.91936e+06	1.99768e+06	3.33416e+06
Hypotaurine	14212.6	14846.1	87821.2	16594.4	16654.8	15160.8	10389.5	15598.7	26240.9	34615.8	8972.5	11424.8	9130.84	24858.2	13797.3	12004.9	34433.3	15038.4	12347.5	30595	5939.13	7542.22	11403.5	7781.38	10384.9	12322.6	13336.3	8572.76	10916.5	11435.9	33442.1	14304.6	8051.08	7774.64	11694	8607.93	4745.08	13755.3	10714	17307.4	8005.26	20754.7	12729.4	9128.39	18439	9568.87	9348.45	2908.49	18726.9
Cytosine	N/A	92221.7	71942.9	32164.5	25295.2	N/A	13629.2	48503.4	N/A	18309.5	23701.3	68453.9	22155.9	6158.56	11626.3	16056.8	N/A	10925.9	34840.1	113284	11470	37405.2	N/A	N/A	38980.7	N/A	54770.1	N/A	52682.4	1.15741e+06	893858	105052	939011	11401.9	172337	1.45723e+06	1.37473e+06	667851	830901	1.41621e+06	1.24624e+06	25880.6	567032	177109	753313	N/A	1.22456e+06	1.47716e+06	1.64981e+06
Histamine	34836.5	16805.1	58400.3	37094	49431.2	80400	34661	29336.7	212260	83468.4	26315.6	153265	386901	38900.8	87029.8	42099.7	18083.3	55503.1	20651.1	147858	33544.3	36410.6	46122.5	88340.1	41578.7	15660.9	19641.3	32826.5	54220.1	50464.8	22193.4	92259.1	23923.9	34879.1	29477.4	29885.9	78855.5	561542	65184.7	20890.9	17768.3	437573	872560	69000.4	68654.4	27202.2	24064.8	71291.3	117760
Creatinine	1.95429e+06	1.90899e+06	3.12668e+06	2.13823e+06	1.40062e+06	2.6051e+06	899889	2.42533e+06	451929	3.49016e+06	643127	482993	554953	2.00938e+06	1.91945e+06	505470	431988	1.06486e+06	1.33013e+06	2.96504e+06	1.05587e+06	176272	2.00001e+06	1.93223e+06	930450	2.44499e+06	2.09107e+06	556441	582537	1.46549e+06	1.29123e+06	1.91399e+06	529525	960973	570709	755151	559887	994652	1.07551e+06	863702	1.05041e+06	594770	478027	1.12755e+06	2.13645e+06	709291	609496	5.37813e+06	1.48691e+06
proline	14224.7	10927.5	N/A	N/A	198403	169633	210165	466889	465744	391710	406063	504831	419467	412407	479416	401951	497741	509106	575494	589295	535246	402858	391396	618504	445565	545398	391558	374626	347294	303094	355190	358931	372656	290840	319688	367055	281355	224794	242595	250662	270376	362027	550746	225758	269010	227899	266682	267015	221484
betaine	860824	251128	N/A	N/A	N/A	82187.7	345823	153007	143554	206289	1.64066e+06	N/A	1.56743e+06	5.68918e+06	95134.1	2.25433e+06	971165	1.70032e+07	9.24407e+06	163932	7.10951e+06	8.86073e+06	4.63401e+06	4.85982e+06	8.19925e+06	9.64304e+06	2.18402e+07	6.97656e+06	6.35659e+06	2.64107e+06	5.31813e+06	3.33851e+06	9.42256e+06	2.05696e+06	7.95215e+06	5.93843e+06	2.20318e+07	2.15329e+07	6.42988e+06	2.52667e+07	7.203e+06	4.65707e+06	2.40001e+06	1.79869e+07	4.04566e+06	8.06918e+06	6.79876e+06	9.68829e+06	304211
Indole	494666	347849	N/A	N/A	88498.3	167124	371484	86445.3	108818	71005.5	57846.1	113284	3.58357e+06	4.26226e+06	3.25556e+06	168706	N/A	1.62296e+07	6.19257e+06	166459	3.81952e+06	4.43005e+06	2.98053e+06	2.21432e+06	3.92392e+06	2.56219e+06	6.67534e+06	1.57891e+07	6.33493e+06	3.6555e+06	7.47138e+06	9.21403e+06	7.43485e+06	1.82398e+06	1.41994e+06	2.25931e+07	2.1624e+07	2.32208e+07	4.99228e+06	2.02082e+07	7.41012e+06	2.63971e+07	7.06465e+06	2.27563e+07	3.38221e+06	5.54197e+06	4.08267e+06	2.4359e+07	543151
L-Valine	9704.15	18411.3	22761.3	21961.3	10729	8912.54	29905	35512.4	28330.2	9332.09	10314	32927.9	18061.9	14891.4	13276.4	13336.9	10269.8	8157.15	15501.1	13002.7	31222.6	N/A	11289.6	15853.1	50012.5	9860.79	N/A	15055.1	34062.4	142443	17748.1	17276.3	25334.4	21717.2	218611	25419.5	47354.7	19670.4	44552.6	75948.4	306609	103317	N/A	27325.8	335846	338446	625279	8284.01	162503
2,4-DIAMINO-BUTYRIC ACID	25632.9	47389.7	27620.5	13076.7	351140	375741	455511	359880	430721	363775	376525	474174	555533	596883	563140	535759	688787	588270	576058	664417	844477	648966	728704	637188	804915	690537	643204	670665	644117	656179	672688	749655	944370	864408	561331	817853	501022	777534	735653	372107	577020	665014	780155	740308	725252	820310	708438	513775	869394
Ethyl L-lactate	77228	45709.9	40197.8	81587.2	38658.6	31579.4	23024.5	27102.2	31296.2	42981.8	58771.4	28836.9	60666.7	32909.1	31703.4	20676.6	40074	64488.6	56007.3	51675.2	22725.5	19565	52587.9	26542.4	38066.4	138092	23602.6	33452.5	44579.7	65405.3	26275.6	48130.2	81108.7	53738.6	70102.5	27248.1	62373.6	34921.8	26090.7	58268.4	18878.8	45590	34886.3	32105.2	53503.4	74248.1	46148.5	37416	60130.8
homoserine	8120.51	7765.2	7265.89	18210.6	19524.3	10051.3	15297	9585.13	31113.5	13445.5	7016.89	15832.1	8167.09	10087.6	6897.76	9597.43	13438.2	27875.2	25441.1	29125.9	7142.3	17968	17618.6	10986	9403.6	44858.2	17081.4	13189.1	17556.1	9930.92	24687.3	14260.1	31747.6	25917.9	28206.8	5849.33	33689.8	10554	37829.4	70418.4	15026.6	6556.9	6155.69	7348.87	16450.5	25381.5	36197.8	19359.5	46768.9
purine	36938.3	77118.4	N/A	30011.4	30432.9	13941.4	28185.8	60783.5	32647.7	44645.1	53394.1	12920.1	53066.5	15981.4	20800.8	101198	27247.4	146567	52331.6	110921	157510	211759	199089	21168.3	92205.5	216909	113369	117292	147042	164678	125132	41925.8	103081	67216.9	260985	90976.3	93091.5	238513	72252.8	112088	70110.2	212484	76480	145998	126988	158129	61648.1	143920	26395.2
cysteine	271614	452301	472832	184421	344908	365877	384509	409915	580303	429951	454853	419725	457327	450209	330864	477071	244702	306548	485370	446925	515921	376965	488388	392858	380881	440499	211222	143523	213471	273480	359401	407621	368500	249554	265487	130065	289235	213608	250870	364548	286093	389475	450281	249908	350536	430339	524965	301231	456524
nicotinamide	58045.4	29391.8	59529	N/A	8329.37	304837	293756	347137	364480	426484	262979	140310	195655	441072	253864	174200	296523	274647	252134	210600	167885	N/A	357912	319803	186753	414547	240324	338344	15733.9	764138	525342	125120	500254	371306	502278	795567	496380	331606	430498	549318	499346	234708	N/A	221289	742453	N/A	439545	645543	848118
N-Ethyl maleimide	166891	55114.7	N/A	13308	13634.1	16154.9	19449.1	10116.6	27733.4	18011.2	26590.9	29036.3	17948.7	28697.5	7368.4	25585.8	16088.3	6227.17	15705.3	10794.3	14766.2	8501.29	8545.26	37326.1	13420.1	21342.9	23538.6	15380.7	4138.41	16935.7	16728.5	14255.5	13948.3	23148.6	10720.7	4111.84	23788	7304.61	23514	23787.2	10424.7	11986	13169.1	10112.5	14420.4	11970.4	8201.25	7443.9	6749.98
5-Methylcytosine	459299	5010.01	505431	493943	821890	570688	365176	740269	162019	1.05152e+06	836816	424719	582123	511114	254908	1.01492e+06	186457	403484	568065	567308	422957	279369	267169	419375	743753	361548	N/A	187557	250662	178471	164015	177785	353109	507907	143418	286156	576795	124408	114582	119196	114529	296190	179419	115462	333060	620644	314386	371160	198778
Imidazoleacetic acid	83210.8	138997	50599.9	66518.7	199521	111698	256930	150783	166826	94888	83993.2	184488	45057.6	69184	103374	119725	72008	111689	91983.4	32935.6	47285.8	73804.9	130238	72210.5	112343	185992	42847	172921	97037.4	212568	132251	75708	224331	29446.3	131385	116667	120664	110493	142801	274958	73447.9	122048	43235.6	73403.1	51291.8	20442.5	140951	118798	362721
DL-Pipecolic acid	489475	43513.7	23315.1	4.55256e+07	2.17715e+06	224814	39581.2	1.00124e+06	1.09189e+06	61852.6	19658.5	N/A	1.59188e+06	37762	10023.4	48092.5	1.39875e+06	1.59896e+06	32567	N/A	1.98455e+06	225414	1.2353e+06	94492.5	1.06021e+06	17649	1.32303e+06	N/A	1.10327e+06	28140.5	1.30387e+06	43407.1	28968.5	1.04091e+06	54596.9	35191.3	926246	1.3206e+06	721762	12671.2	1.13959e+06	37494.7	1.02959e+06	821165	880136	691221	724962	59179	713398
N-Acetylputrescine	65570.9	15143.9	10228.8	6123.37	7733.38	5219.85	4528.93	3398.76	9316.89	4961.86	12428	7671.95	8985.98	5911.44	8713.63	2169.8	6202.09	5478.64	5264.98	5002.13	8525	9308.77	22810.6	9122.35	5490.12	12798.4	9811.28	8688.24	14552.5	26113.2	1855.13	24496.5	21141.1	27898.8	5296.43	15140.7	12141.8	8523.83	27780.7	5385.56	89112.8	8047.09	12255.4	4438.66	9368.32	20982.9	6100.23	4278.14	9879.22
Itaconic acid	6.41974e+06	6.61171e+06	9758.54	33238.1	17965.5	24763.6	45144.5	43041.2	30979.5	27433.1	27157.4	39167.4	22830.1	35022.4	14688.5	13260.4	26673.2	15363.3	50344.2	19102.3	7409.74	22729.2	28709.9	41503	27274.1	30198.5	29483.8	25491.2	17417.7	24395.8	13464.6	14007.9	27189.5	15844.6	31829.3	11007.1	21038.7	11659.1	11593.4	8997.57	24325.1	14520.7	11498.5	33801.3	7991.81	14968.9	13763.2	8595.17	13528.9
Agmatine	370241	366757	215220	323758	91724.2	116359	91845.2	157159	105745	1.47557e+06	1.25119e+06	92890.2	519053	841307	835997	822473	1.22319e+06	1.35233e+06	55757.1	1.00079e+06	117017	889456	66382.5	73284.3	71832.2	517651	25874.6	15637.8	N/A	297344	N/A	489465	27827.5	436019	N/A	N/A	29765.2	551020	383568	N/A	19018.6	840665	652480	300944	30547.7	N/A	464821	N/A	630237
trans-4-Hydroxy-L-proline	439160	334244	56566.2	123375	91449.3	107188	142629	108182	48577.9	48874.4	79532.6	90822.7	53605.5	63681.5	59524.3	72692.2	51239.4	68562.9	14285.6	29628.5	40665.2	37767.5	34407.6	27295.8	67757.4	45450	38701.8	41531.5	30004.7	740696	25465.3	7253.78	50447.3	27392.4	29712.4	191313	55530.9	385368	8690.28	34495.7	685636	70363.2	34045.6	N/A	38072.1	41484.5	9675.14	157097	8239
creatine	26949.6	28634.9	N/A	25432.7	43655.9	105368	28791.2	60252.1	27744	52082.7	24130.9	64229.6	31128.6	49748.5	44827.8	12114.7	30718.3	42888.5	62038.8	73358.1	41582.9	14436.9	10666.9	57918.5	67650.1	136825	48970.8	186851	84741.2	217837	N/A	N/A	249678	98623	186927	303648	N/A	148010	N/A	239930	N/A	N/A	26032.1	34859.9	N/A	N/A	197331	N/A	N/A
hydroxyproline	62926	26596.8	16752.4	19976.9	7072.6	16745.3	18262.6	53443.9	40658	31506.3	22238.6	22789.5	28191.4	33148.7	18010.1	34660.5	15334.1	58564.7	56591.4	18377.5	40011.7	15158.4	26765.3	18360.2	38275	105608	42770.5	114184	56873.5	214945	34005	48134.4	165455	21270.7	236865	314098	169037	52549.3	147403	240442	N/A	16729.8	84966.6	18127.2	155538	107663	161369	161404	468977
leucine	164554	177202	126097	29595.1	56102.1	65668.4	28173.3	45709.1	14836.5	50538.5	63042.8	47484.5	85450.9	16440	45615	34989.6	30941.8	115970	33347.3	25287.8	25274.3	11609	16947.6	14905.5	105140	59366.7	50936	N/A	17886.7	206705	74844.4	15060.1	20152.1	9269.12	86282.1	268749	8120.96	193970	160986	12138.8	149584	12400.9	32631.4	249470	22958.6	N/A	155315	149970	11588.4
isoleucine	15573	43887.1	23075.6	31744.2	26520.9	18487.1	24112.2	25370.1	16031.3	13756.7	42220.5	33378.8	19176.2	31810.3	34755.1	29712.7	23796	40579.1	11685.3	36998.3	27917.7	14742.6	22072.9	17325.9	21738.8	17855.8	7732.52	14649.3	20879.4	147033	16477.5	9622.15	30650.7	18041.3	11799.1	5079.71	37513.6	14281.4	5315.44	10814.9	233816	13973.8	5782.47	29627.6	N/A	10041.6	25273.6	5986.94	N/A
3-guanidinopropionic acid	50672.4	15608.7	N/A	N/A	38106.8	130530	52729.8	85297.9	115266	135814	157881	186586	154930	112675	108429	133643	171705	119620	224227	206226	185313	16163.3	44444.8	256834	238992	646647	197414	705555	370793	1.03431e+06	710006	N/A	816190	385731	1.20356e+06	1.32011e+06	1.00507e+06	540841	N/A	974955	N/A	N/A	N/A	199480	N/A	892014	641393	663379	1.13436e+06
6-Aminocaproic acid	3164.39	4353.31	2364.01	1894.22	1681.15	1981.89	2500.63	1262.11	N/A	862.155	953.649	N/A	1910.96	N/A	821.928	3393.14	2549.83	1866.38	3537	1241.52	2232.86	1474.18	847.872	1445.03	1860.82	637.353	1050.87	1076.75	1762.78	1876.58	1498.16	1652.76	N/A	1654.07	1276.22	2647.25	1037.45	2065.96	859.878	1804.52	1091.23	2154.53	1041.28	1910.68	1721.43	1450.69	N/A	854.703	1323.35
Aminocaproic acid	93538.4	88664.8	187116	39144.6	29073.1	74565.9	42446.1	50018.9	67303	30515.5	59258.2	64717	58802	56685.7	24707.4	128474	55393.9	62516.6	36393.8	99490.7	44546.4	59430.1	36966.9	27998.5	86281.8	68574.2	84692.7	42973.3	28716	32477.3	50884.9	82604.6	46964.2	117041	53066.9	57977.7	40362.2	50593.2	79162.6	65942.2	26068.1	76047.1	35489.4	42205.3	76984	36569.6	125096	36667.6	27675.5
ornithine	24623.9	20532.8	15532.3	N/A	2.78278e+06	2.90237e+06	3.66242e+06	6.02445e+06	3.60762e+06	3.45409e+06	4.77067e+06	3.1496e+06	3.33279e+06	3.12521e+06	3.35348e+06	3.71972e+06	3.22273e+06	3.1835e+06	4.04578e+06	5.14827e+06	3.87581e+06	3.81432e+06	3.45582e+06	6.08862e+06	4.05066e+06	3.92888e+06	4.1012e+06	4.37555e+06	3.51171e+06	3.78652e+06	3.36687e+06	3.34546e+06	3.71827e+06	3.52035e+06	3.64172e+06	3.12136e+06	3.35325e+06	2.3309e+06	3.36988e+06	3.90129e+06	3.74677e+06	3.50138e+06	3.38483e+06	2.23315e+06	3.31598e+06	3.08633e+06	3.40605e+06	3.53607e+06	3.4002e+06
phenylacetates	2.57594e+07	1.82194e+07	1.65731e+07	1.1426e+07	1.31544e+07	1.09246e+07	1.60761e+07	2.00729e+07	1.76803e+07	1.48343e+07	2.021e+07	1.50732e+07	1.49802e+07	1.60972e+07	1.56484e+07	1.97506e+07	1.94476e+07	1.14291e+07	1.08129e+07	1.4246e+07	1.87164e+07	1.38918e+07	1.19595e+07	1.63592e+07	1.51067e+07	1.39786e+07	1.6267e+07	1.79842e+07	1.49287e+07	1.49128e+07	1.40199e+07	1.1548e+07	1.69067e+07	1.22405e+07	1.42088e+07	1.1658e+07	1.2376e+07	1.17946e+07	1.27435e+07	1.38919e+07	1.65909e+07	1.48031e+07	1.04833e+07	1.2481e+07	1.00949e+07	1.19312e+07	1.13265e+07	9.39538e+06	1.58568e+07
Methylcysteine	19693.3	84184	25232.9	38648.8	50222	22058.3	23268.4	22529.5	13268.7	26866.7	19608.5	22151	24566.6	26817.9	28469.8	37109.9	21941.8	16728.5	14206.1	32898.4	29547.8	16831.9	36776.3	46153.8	42484.3	16582.3	28783.7	27273.8	15832.2	35713.6	45879.8	18117.7	10945.3	27930.9	39939.6	16132.8	37087.4	11211	18039.9	34300.4	19619.4	36936.7	19626.2	19588	15934.8	24680.8	18960.3	38745.8	31272.5
Adenine phosphate	1.475e+07	2.17274e+07	1.42691e+07	1.25556e+07	1.20639e+07	8.07795e+06	4.88124e+06	9.89244e+06	3.88722e+06	8.04306e+06	1.38628e+07	1.04541e+07	7.75262e+06	6.23884e+06	6.06899e+06	1.09002e+07	1.09008e+07	1.26543e+07	1.33783e+07	1.29755e+07	1.23082e+07	1.11177e+07	1.32409e+07	1.40518e+07	1.72268e+07	1.54599e+07	8.804e+06	7.98545e+06	9.59498e+06	1.10143e+07	1.45723e+07	1.08299e+07	2.74488e+06	1.37914e+07	9.77839e+06	7.51922e+06	1.2517e+07	8.3422e+06	9.30013e+06	1.07724e+07	1.54682e+07	1.17387e+07	6.6272e+06	1.0564e+07	1.27625e+07	9.82946e+06	7.24787e+06	6.57021e+06	1.12623e+07
homocysteine	5824.74	4867.71	4797.95	5286.67	2190.01	1789.13	4584.3	1588.16	3734.46	2632.57	3215.19	2193.36	2363.65	2762.7	2450.64	2092.76	1811.69	3317.9	2705.24	2547.87	1790.94	3844.41	1748.06	6021.61	4830.21	4272.65	4990.18	2702.7	3354.92	3335.02	5165.57	2207.3	2916.85	2762.38	1836.05	4732.77	3811.21	3389.85	5895.92	3596.08	2163.62	2028.99	4412.77	4414.14	2891.08	2196.78	5142.19	2590.04	2209.74
methylnicotinamide	53049.9	44844.7	39912.6	32044.2	23363.6	229025	591034	627728	407425	797884	649002	894285	809610	644796	1.09106e+06	644469	1.00321e+06	748784	415703	950959	1.27452e+06	431778	231336	611940	463954	984333	2.29928e+06	2.47532e+06	1.15969e+06	921677	1.53165e+06	1.33341e+06	476793	684297	891499	768387	596201	536373	813301	1.60974e+06	542936	628993	735013	1.07826e+06	393544	670033	405273	549696	490093
Choline chloride	1.49286e+06	1.50262e+06	1.51101e+06	987238	1.24758e+06	1.12364e+06	1.11154e+06	1.3436e+06	942870	1.25263e+06	1.16045e+06	1.11875e+06	1.0977e+06	1.12221e+06	1.05616e+06	1.913e+06	1.72095e+06	1.3669e+06	891235	1.30101e+06	958361	1.01685e+06	886559	1.17224e+06	1.08179e+06	869208	1.38288e+06	1.56649e+06	1.51191e+06	1.21431e+06	1.45184e+06	1.63374e+06	1.49081e+06	1.0223e+06	1.2974e+06	1.13375e+06	1.07552e+06	867429	844070	1.17229e+06	1.65466e+06	1.25414e+06	1.06929e+06	1.23488e+06	1.4245e+06	1.00444e+06	693543	965390	1.71333e+06
histidinol	156610	31684	53145.7	66626.7	96506.1	66385.4	74246	30698	233463	13908	28117.3	106838	27208.2	106590	63135.1	131094	83640.3	202459	97156.3	132753	85616.3	56482.5	96499.5	132633	122189	36705.2	65723	452483	175466	527803	388606	63729.2	529763	213567	112301	708281	747224	218032	292532	667325	278226	91087.9	88064.7	38418.2	275262	38533.1	N/A	880112	848499
spermidine	7967.91	9341.22	18714.1	11411.7	2061.85	3221.92	2485.79	1647.9	1797.14	1506.11	2108	1985.6	1522.97	2987.23	1093.05	1184.1	2457.53	501.88	707.076	786.246	1986.04	1205.44	17183.9	2639.41	1833.72	1714.63	2259.65	14216.1	2342.04	3591.56	4949.01	2576.3	1987.61	3882.56	2946.82	1453.83	2016.02	2943.25	2832.48	7013.12	2666.13	2082.94	1594.78	1346.12	1913.98	7340.27	3547.05	2120.93	1700.55
Lysine	21674.5	8120.31	44591.2	N/A	340231	415365	802998	432285	482033	N/A	344557	774770	4.19079e+06	N/A	541078	334981	1.58066e+06	2.00307e+06	307542	528109	N/A	N/A	642654	250099	1.37557e+06	495032	331348	N/A	333757	388936	522545	159840	1.15416e+06	659596	735825	1.41571e+06	559174	3.05712e+06	N/A	156754	N/A	1.91195e+06	418817	N/A	588958	N/A	N/A	212969	1.047e+06
Acetylcholine	58839.5	59587.2	32294.8	N/A	832489	965076	1.03646e+06	906068	821938	968582	748088	1.08577e+06	910577	937908	731681	1.01543e+06	1.20909e+06	1.1614e+06	1.14616e+06	953640	1.21976e+06	1.18232e+06	904974	1.07949e+06	1.03371e+06	884476	1.24467e+06	1.29698e+06	1.1378e+06	1.11148e+06	1.16963e+06	995672	1.47392e+06	1.21882e+06	941607	1.0968e+06	898586	857462	1.11823e+06	1.36812e+06	975619	1.24692e+06	1.09501e+06	1.27945e+06	941929	1.0144e+06	961848	1.47888e+06	1.11225e+06
O-acetyl-L-serine	332102	52064.3	57865.1	34304.7	23153.8	6239.56	17023.9	15708.9	16580.6	6272.33	7420.62	8329.37	4049.26	9561.11	10535.4	14426.1	13680.1	13029.4	15000.6	9829.51	8873.34	6391.57	11586.3	10135.4	8771.01	11506.8	8224.44	14994.3	6143.1	17678.9	14373.6	N/A	7347.01	3414.67	13474.1	9193.57	11572.1	8337.94	6878.39	11734	30457.1	8353.04	10158.4	12687.5	5411.58	N/A	10719.7	7061.02	11376.6
methionine	95573.3	76902.7	129249	48333.1	36163	22128.4	20141.2	38013.1	23923	20018.2	27921.5	29549.6	23610	15214.1	23308.4	10655.4	34066.6	19370.1	29422.3	12951.9	14263.2	52164.7	21152.5	12500.6	57188.2	24388	12115.6	16758.4	21738.2	42212	38661.4	14483.2	22797.9	41835.8	61774.2	11041.5	26109.9	22598	25984.8	35060.9	61933.2	7597.81	13528	22955.7	N/A	75011.4	143187	49107.3	3965.12
Guanine	23028.5	70698.6	18992.9	215512	751639	379583	200390	156097	276154	335916	851169	374611	286740	490401	660714	462674	566504	290462	517503	478918	160068	539995	128986	219703	549695	243155	166373	142294	117215	294085	187090	96636.5	N/A	292771	456563	81597.3	237982	106259	107845	70420.7	210109	251910	103138	196345	236934	149372	248574	176242	35852.2
Dopamine	33671.6	14606.8	22093.4	220664	43309.6	204345	42918.4	172879	38628.1	16482.6	34755.1	17101.2	202188	21565.4	26675.6	121944	120480	34801.4	71253.6	25631.2	35701.1	15787.4	14367.1	24673	18238.4	82843	61120	29780.5	N/A	26103.2	46140.7	43245.6	22008.2	23230.6	22015.3	31773.2	21960.8	21157.9	34037	16931.4	21177	12888.1	53088	17763.9	27109.2	24259.6	13122.5	38749.9	59423
Histidine	35831.2	69018.8	3.2367e+06	N/A	1.94994e+07	2.12266e+07	1.81137e+07	1.982e+07	1.69169e+07	1.32623e+07	1.1858e+07	1.22528e+07	1.24813e+07	442548	5.67481e+06	6.11951e+06	7.37902e+06	1.13947e+07	4.70147e+06	6.93365e+06	6.8324e+06	5.17438e+06	5.17244e+06	3.91747e+06	8.1759e+06	7.98401e+06	4.96916e+06	7.40425e+06	5.55657e+06	2.82213e+06	5.74307e+06	8.27403e+06	9.30004e+06	8.71073e+06	6.9744e+06	9.16561e+06	1.00139e+07	8.25578e+06	8.10138e+06	1.01823e+07	3.83886e+06	6.71397e+06	8.18201e+06	7.65528e+06	5.74297e+06	9.81407e+06	3.08239e+06	3.18615e+06	6.898e+06
2-Aminooctanoic acid	19379.6	10821.7	36738.9	186588	41212.5	99723.4	109357	115383	77073.9	59897.8	130744	53604.6	42079	152227	29735.1	29612.8	67182.1	93197.2	132928	124843	41833.7	215108	552082	162457	57817.5	348699	118431	235258	N/A	74004.7	72397.2	111783	75539.8	77674.5	131690	58345.4	12035.4	168084	205712	88973.3	199990	114240	255164	366641	66838.3	41969.8	286922	47302.5	125994
Tryptamine	796056	366600	650588	443201	434164	688218	580320	712375	1.46138e+06	594965	936376	968031	522437	595421	373487	803026	833123	648947	760660	680058	700263	1.16583e+06	635354	639211	703520	642069	811040	605768	417813	551672	454201	485844	916169	553090	417200	305939	911188	342616	487120	341374	534680	351696	518363	577250	347786	718244	630425	316994	349764
carnitine	45211	104574	96395.6	38554.4	2.06988e+06	1.56927e+06	2.13412e+06	1.7801e+06	1.3136e+06	1.93924e+06	1.54694e+06	2.21352e+06	N/A	1.84861e+06	1.84668e+06	2.49722e+06	2.5304e+06	2.64064e+06	2.77185e+06	2.90256e+06	3.27633e+06	N/A	1.81247e+06	3.93526e+06	2.09299e+06	N/A	2.30643e+06	5.15504e+06	2.29131e+06	4.45521e+06	6.00073e+06	2.26741e+06	4.37977e+06	2.79952e+06	5.3056e+06	6.06281e+06	4.67145e+06	3.97751e+06	6.8385e+06	7.44672e+06	4.46791e+06	3.79631e+06	4.40235e+06	2.35486e+06	7.83231e+06	N/A	5.68139e+06	6.60869e+06	4.37446e+06
Dimethyl(S)-malate	27151.9	42321.3	91959.5	28619.4	1.14282e+06	688880	1.14268e+06	802187	1.05517e+06	1.26483e+06	1.04089e+06	1.43993e+06	N/A	1.09746e+06	1.45385e+06	1.23529e+06	1.12924e+06	1.2588e+06	1.64645e+06	1.38664e+06	2.03378e+06	1.04373e+06	975320	2.68753e+06	1.11913e+06	N/A	1.08542e+06	2.90158e+06	1.22039e+06	2.64371e+06	3.53025e+06	1.24937e+06	2.75732e+06	1.60411e+06	3.13918e+06	3.83444e+06	2.77188e+06	2.58616e+06	3.98206e+06	4.28788e+06	2.76118e+06	1.82254e+06	2.61712e+06	1.86625e+06	4.48691e+06	4.20211e+06	3.61007e+06	3.63164e+06	2.52072e+06
N-Acetyl-L-cysteine	2.77985e+06	1.40532e+06	1.10406e+06	846688	1.04053e+06	660714	827782	1.45953e+06	705383	928002	1.00947e+06	989366	1.10801e+06	978403	815480	1.14694e+06	1.13711e+06	1.16355e+06	728782	1.04764e+06	1.02148e+06	888382	832788	1.17966e+06	862651	875196	1.04215e+06	871393	746701	663934	789755	615950	719004	832428	1.19782e+06	542295	919130	731593	764911	951829	1.05184e+06	913618	887898	1.15717e+06	868035	1.34152e+06	914645	816732	1.34953e+06
Epinephrine	364355	160949	214005	14273	12772.3	23353.8	11519.6	9502.3	42335.2	72890.4	16023	13868.1	17286.3	23269.4	4830.73	69036	7807.99	65376	17285.6	24483.6	19953.1	36267.4	52629.2	40793.1	8820.63	7843.98	67118.5	23058.7	13547.2	13848.5	27139.6	11704.4	105331	82182.1	49279.9	25798.7	40041.5	73872.4	85104.4	21319.8	145286	20067.1	67808.7	43198.7	36995.5	57409.6	75262.3	16186.1	22645.9
Methionine sulfoxide	4488.82	6059.23	5611.85	10364.2	3786.73	1735.54	3625.75	4713.64	4062.61	4275.8	4071.1	2601.44	2782.39	4064.77	2589.54	9405.86	7156.54	12044.9	3414.63	3448.81	4099.22	4733.9	3424.13	8420.85	4282.25	9433.45	5132.49	12215.5	3096.87	2396.89	2555.36	3764.09	5869.24	9968.12	3817.85	5881.55	4280.62	4542.48	3858.8	11347.8	3697.09	3210.54	2593.71	4286.01	2784.55	8739.85	3844.57	11359.4	9009.09
6-Thioguanine	302117	679268	727097	407913	540915	429856	522861	645977	270267	494920	332462	379009	173575	444779	242209	408753	272160	304669	327372	373197	689141	501042	482587	492359	416580	270812	473254	284557	623135	354467	259017	404706	277744	465861	451664	108388	437731	185960	198135	447198	230473	424400	283457	600541	571471	344427	458594	466247	251454
Pyridoxal	1.9145e+06	1.65008e+06	1.45409e+06	908220	1.20017e+06	1.15649e+06	1.11299e+06	1.46183e+06	1.08458e+06	1.29041e+06	1.35836e+06	1.06854e+06	875656	N/A	1.09217e+06	1.3847e+06	1.2766e+06	1.11824e+06	967995	1.1433e+06	1.17694e+06	N/A	N/A	1.34699e+06	N/A	N/A	1.20977e+06	925859	N/A	858195	1.07445e+06	837032	867614	N/A	N/A	768355	998539	819711	1.0931e+06	973782	1.10481e+06	N/A	970275	964935	977893	N/A	N/A	905736	N/A
Pyridoxamine	44667.7	25708	15873.3	12521.1	59519.2	25772.7	63056.1	55943.6	41048.6	65382.1	47886.2	20555.5	19567.4	15064.9	69058.5	43989.5	61875.5	59787.1	11588.9	24901.5	55588.2	32762.3	68975.6	28300.7	35340.7	181552	36639.4	129495	29859.9	319378	N/A	14869	168671	58126.2	311985	428827	373301	135368	166526	389776	N/A	12183.2	9833.96	39559.6	N/A	N/A	N/A	591861	625121
Norepinephrine	14117.8	12768.5	22189.2	38681.3	51757.2	10190.9	17504.8	22301.5	16226.5	14464.1	28105.2	12941.7	11048.8	23011.4	25186.8	21481.6	13271.3	30952.4	32829.5	23759	24622.3	26246.1	15520.2	23550.4	11996.8	N/A	24557.2	19698.6	17731	4739.64	10055	8439.35	9525.94	29541.8	10190.2	10513.2	21541.7	13664.4	9818.37	14717.6	17778.9	36134.3	18436.1	24528.8	21681.2	24509	31296.3	13047.9	32527.6
pyridoxine	43468.5	407296	47556.4	20963.2	111600	69593.4	43841.5	743459	68916.6	62159.7	65997.5	34883.8	71648.3	84394.5	52487.5	60691.4	41420	101762	48995.8	77119.3	53852	86541.5	29371	73596.7	120544	158393	59929.3	89043.5	17982	79120.9	45447.2	40311.8	394849	39726.1	81481.4	48599.6	22364.5	53457.9	26941.3	76214.1	41184.3	58138.7	78656.2	93057.6	34211.6	236941	60869.3	144879	150254
1-Methyl-Histidine	147716	54419.4	197793	59540.7	65561.9	133963	996411	147403	58201.2	39808.9	28323.4	46234.2	N/A	820851	54387.2	1.03146e+06	1.00688e+06	38048.1	1.40182e+06	949446	1.06785e+06	826022	409374	1.08734e+06	637081	867064	518984	607652	681681	807795	878057	876220	351306	502845	483602	257497	597406	1.0811e+06	564953	312003	447909	581188	648579	88179.6	429300	575566	909822	497417	111212
N-acetyl-L-ornithine	34678	36157.5	24893.4	13281.5	439244	604613	607874	706151	555905	572184	580731	633483	722967	687719	611807	639563	692261	603650	754316	904528	714742	496880	438361	809329	567643	697298	447952	609703	337109	311120	459194	541628	454820	409092	473980	427337	408699	266866	266450	397914	294788	394470	452678	291434	515186	394038	399780	309311	503213
arginine	11633.9	20559	8677.37	23089.9	1.7041e+07	1.01549e+07	7.67231e+06	2.32588e+07	1.50088e+07	1.38762e+07	1.71122e+07	1.88351e+07	2.15384e+07	1.47226e+07	9.20933e+06	1.7113e+07	1.44703e+07	9.27693e+06	2.15721e+07	2.34855e+07	1.7375e+07	2.09782e+07	1.6296e+07	4.46312e+07	1.85826e+07	2.74036e+07	6.81754e+06	9.40557e+06	1.59267e+07	1.95985e+07	1.4508e+07	1.63585e+07	9.88267e+06	9.18598e+06	1.72127e+07	2.10123e+07	1.37308e+07	9.92725e+06	1.93396e+07	1.72272e+07	1.84397e+07	1.9062e+07	1.02665e+07	1.39103e+07	1.2493e+07	1.80475e+07	1.6574e+07	2.43149e+07	1.25572e+07
citrulline	62660	19280.2	144187	523138	18412.5	27945.7	37675.6	28900.5	27800.8	56048.6	27171	23046.7	54896.4	24259.7	50727.1	37448.3	34111.6	32608.5	35757.9	27446.4	53650.8	16173.5	11089.2	21378.2	22795.2	41745.5	31847.5	21984.4	25459.2	47783.5	19468.9	22510.9	12395.7	18610.4	27271.9	26972.1	27599.2	11582.5	19638.6	26110.7	19634.5	35587.3	21235.2	15284.8	27095	29681.9	27142.1	29757.2	33188.1
Indole-3-acetic acid	13753	22464.7	83048.3	N/A	8.43305e+06	5.50529e+06	4.45629e+06	1.24535e+07	7.20954e+06	1.09742e+07	8.89883e+06	8.9875e+06	1.04338e+07	8.18481e+06	5.66618e+06	8.35743e+06	7.04493e+06	5.87702e+06	1.17794e+07	1.71691e+07	8.01331e+06	1.07821e+07	8.76421e+06	2.04563e+07	9.85214e+06	1.33346e+07	3.75858e+06	5.32791e+06	8.27608e+06	1.04002e+07	9.7744e+06	8.82312e+06	5.44081e+06	5.00221e+06	7.65091e+06	9.84195e+06	7.45836e+06	5.15816e+06	9.34226e+06	1.15282e+07	9.86959e+06	9.45822e+06	5.99667e+06	7.26411e+06	7.02938e+06	9.39407e+06	1.12186e+07	1.20892e+07	7.06844e+06
5-hydroxytryptamine	90858.3	32407.7	81344.1	863873	693739	1.25054e+06	977147	2.31277e+06	877989	1.20288e+06	816993	931656	567340	721117	596285	904397	575257	611312	1.20085e+06	1.86176e+06	938797	779350	350642	2.37251e+06	1.11215e+06	1.30939e+06	525608	749130	849446	553578	643258	807865	613127	807192	515301	802275	962265	441544	1.0731e+06	784756	833066	692432	845090	389967	806142	712904	795117	797415	68539.1
N-carbamoyl-L-aspartate	5265.49	3608.8	9576.49	18064.7	10052.6	5589.27	2593.2	5102.92	6034.08	7000.82	5951.84	2340.37	3208.59	2558.65	3018.78	4089.14	4749.13	4359.2	7741.08	2318.01	10767.2	3675.99	3358.43	8173.25	8348.24	7788.43	7337.41	9006.01	4082.11	10037.1	3429.06	4845.85	7772.75	2346.85	8181.58	13798.9	11454.6	4534.86	5703.87	8606.31	5334.42	8088.22	12242.9	1305.73	6163.76	9014.5	9043.29	8100.31	8794.8
Serotonin	3.93242e+06	1.81662e+06	5.08232e+06	4.81988e+06	8.2238e+06	6.39437e+06	6.93532e+06	1.36917e+07	6.78001e+06	8.09692e+06	5.98842e+06	6.42633e+06	4.45756e+06	6.671e+06	6.37376e+06	7.39635e+06	3.44725e+06	5.24665e+06	6.96965e+06	1.03741e+07	5.85197e+06	4.84419e+06	2.39132e+06	1.40459e+07	8.38047e+06	7.68941e+06	3.70161e+06	5.40425e+06	5.32394e+06	3.93437e+06	3.87335e+06	5.43984e+06	5.01737e+06	4.85036e+06	2.87752e+06	5.72198e+06	6.44027e+06	3.79465e+06	N/A	5.75794e+06	7.06198e+06	4.38394e+06	4.56699e+06	3.18915e+06	5.32386e+06	4.89043e+06	5.37091e+06	5.96333e+06	4.67959e+06
glucosamine	29129.8	14241.2	15476.3	26127.5	22986.5	28937.8	15573.2	49145.9	36386.7	30851.2	26516.6	24825.9	24390.8	15507.2	35849.7	55130.9	19215.3	56444.5	15762	22040.8	46203.2	23479.1	21085.5	21606.4	15099.5	39643.6	47924	38078.1	17002	30981.6	22631.9	16128.7	28010.7	76729.1	11264.6	16793.3	52646.1	34924.2	34508.3	20273	27677.6	24162.9	62785.1	10481	40178.8	36937.9	27789.3	17546.4	33108
hippuric acid	1.11875e+07	615016	1.53937e+06	6.58597e+06	3.62014e+06	1.26267e+06	6.91804e+06	1.61192e+06	1.28475e+06	4.14352e+06	1.75431e+06	1.5333e+06	1.70393e+06	2.33609e+06	N/A	4.7123e+06	2.4855e+06	6.38648e+06	1.98984e+06	1.37159e+06	924483	1.41313e+06	2.60846e+06	6.7965e+06	1.07764e+06	3.16477e+06	351501	2.45874e+06	1.26265e+07	834598	7.94249e+06	2.51967e+06	4.66145e+06	832617	3.68504e+06	1.15393e+06	2.11586e+06	382891	877210	1.32455e+06	2.39264e+06	1.99238e+06	785286	516472	610108	1.68195e+06	1.91632e+06	1.733e+06	3.67232e+06
fructose	448527	406426	386609	477263	346781	479824	289509	414231	402451	381565	437154	477524	533786	436641	391115	376386	535427	380273	425019	498749	449675	428710	411733	397637	550474	446521	424924	435527	377844	476038	543473	572068	568348	471135	513600	421024	289835	446803	367175	523280	476993	455781	479874	353022	540364	532274	339574	502172	464259
Phosphorylcholine	3.2076e+08	2.87678e+08	2.30514e+08	3.16724e+08	2.9016e+08	2.99287e+08	3.28943e+08	2.94098e+08	3.57842e+08	2.82806e+08	2.8347e+08	2.94862e+08	2.46218e+08	2.8998e+08	2.94505e+08	3.06943e+08	3.1135e+08	3.23362e+08	3.19436e+08	3.12982e+08	3.19745e+08	3.21789e+08	2.61764e+08	3.5285e+08	2.87402e+08	2.73121e+08	3.09047e+08	3.28777e+08	3.51948e+08	3.51132e+08	2.7897e+08	2.95697e+08	3.49299e+08	3.42819e+08	2.87614e+08	3.9897e+08	3.46152e+08	3.42526e+08	3.48173e+08	3.4197e+08	3.40302e+08	3.42722e+08	4.01418e+08	3.48886e+08	4.01344e+08	2.83801e+08	3.75304e+08	2.69516e+08	2.81992e+08
Normetanephrine	277354	104586	309577	19636.2	30771	20153.3	23838.5	15647.5	10523.2	9264.5	10384.2	30639.6	65377.3	13910.9	16485.8	4736.86	7279.97	17187.6	N/A	9152.61	15450.8	15832.2	12939.6	13101.7	27453.4	N/A	13955.7	6345.45	16826	26838.8	19219	13155.6	N/A	13051.9	59398.6	42420.7	19094.6	605931	10312.5	8470.11	7512.64	268066	524894	10245.6	33764.3	17168.6	17800.1	11642.1	19862.6
3-phospho-serine	161406	67694.3	35473.7	89251.1	67658	99037	103311	129347	78768.7	67297.6	130578	67970.8	79744.2	74442.2	78585.8	80978.6	170894	79904.1	84856.7	120455	155167	113672	121960	181753	85710.3	56383.6	113937	48710.4	81593.1	141865	95231.9	106371	97890.6	112739	84572.9	67057.9	35959.6	36949.7	60860	63963.4	101439	84352.8	62257.4	82259.3	82632.9	35843.9	76544.3	87840.6	62648.6
1-Naphthylacetamide	552877	305777	448259	222385	362729	330083	335954	260257	283297	252166	261643	416351	195256	421865	432814	408313	363581	377836	343620	372174	270081	234559	167895	325018	412806	220769	496542	591043	287221	322267	294448	340118	289388	284045	250671	412438	337085	235931	269694	314574	391939	260979	266777	380363	373191	229140	155681	194408	339941
N6-Acetyl-L-lysine	49627.9	18930.7	18334.1	1.48421e+06	7.49829e+06	7.20241e+06	6.17835e+07	5.87545e+07	1.61593e+07	1.14973e+07	8.78834e+07	9.2916e+07	1.58801e+07	6.98234e+07	3.85609e+07	1.26207e+07	4.6305e+07	N/A	7.1084e+07	6.9526e+07	7.21023e+07	4.21743e+07	5.61476e+07	8.00896e+07	5.33247e+07	7.86585e+07	6.11163e+07	5.84683e+07	N/A	6.53793e+07	7.25899e+07	8.0484e+07	5.01718e+07	4.89424e+07	6.05184e+07	5.18183e+07	4.88263e+07	3.51984e+07	4.0988e+07	6.64216e+07	6.14697e+07	2.6091e+07	4.38775e+07	3.14791e+07	6.45918e+07	6.98352e+07	3.75337e+07	6.41014e+07	7.99844e+07
N-acetyl-glutamine	37443	4871.31	10179.1	302607	5.67925e+06	5.33347e+06	2.24397e+07	5.82977e+06	2.9868e+07	7.67208e+06	1.43045e+07	4.67036e+07	2.73273e+07	3.3673e+07	2.21801e+07	8.03948e+06	2.57902e+07	N/A	3.94804e+07	3.97732e+07	4.18079e+07	3.82561e+07	3.06479e+07	4.28273e+07	2.91803e+07	3.84682e+07	3.36302e+07	3.71501e+07	N/A	3.24436e+07	4.26498e+07	3.16972e+07	2.36612e+07	3.08155e+07	2.5011e+07	2.77316e+07	3.31361e+07	1.71048e+07	1.91527e+07	3.42906e+07	2.87806e+07	3.08775e+07	1.81233e+07	1.64129e+07	3.33409e+07	2.91553e+07	1.56804e+07	3.23325e+07	3.7579e+07
N-acetyl-glutamate	19719	9154.77	31268.3	N/A	N/A	3.99119e+07	5.54373e+07	5.60781e+07	6.88917e+07	N/A	8.91785e+07	8.95349e+07	4.57801e+07	6.18115e+07	6.09168e+07	N/A	6.35813e+07	N/A	6.83044e+07	9.0864e+07	8.05998e+07	6.45807e+07	5.01628e+07	7.6176e+07	5.91017e+07	7.71593e+07	7.11296e+07	5.86246e+07	N/A	6.57014e+07	7.448e+07	9.01402e+07	5.38452e+07	N/A	5.34502e+07	N/A	5.99388e+07	N/A	3.21191e+07	6.24641e+07	N/A	6.79391e+07	3.04145e+07	2.27452e+07	6.74846e+07	7.29366e+07	5.56891e+07	5.93231e+07	6.76819e+07
Indole-3-propionic acid	28861.8	26776.3	148468	100096	327206	1.05965e+06	2.33038e+06	2.52445e+06	2.31068e+06	N/A	3.0493e+06	4.87268e+06	1.99322e+06	1.74239e+06	2.95848e+06	2.26481e+06	2.7865e+06	23500.1	3.40052e+06	4.48593e+06	3.3388e+06	3.16911e+06	2.55201e+06	4.4539e+06	2.64538e+06	3.30231e+06	3.3717e+06	2.45365e+06	61350.7	2.60689e+06	3.23306e+06	3.17837e+06	2.28573e+06	2.16457e+06	1.99101e+06	2.1488e+06	2.9988e+06	1.4498e+06	1.53478e+06	3.12892e+06	2.19566e+06	2.7214e+06	2.01807e+06	1.48436e+06	3.04274e+06	3.01104e+06	2.03982e+06	2.64635e+06	3.48564e+06
N-Acetyl-methionine	78179.8	153227	140483	82619.7	85654	91743.1	109681	114453	100193	92439.7	150363	88058.8	81133.5	127423	82090.1	122924	77998.1	106776	66839.9	73305.8	99938.5	98512.8	170591	188254	81608	84507.2	82090.9	133616	72314.5	100742	118006	50837.2	111542	113378	44224.4	45058.8	54766	66641.2	71952.6	127138	99022.8	113094	234802	81216.4	72895.8	60043.4	197248	75394.2	115320
5-hydroxyindole-2-carboxylic acid	49243	19876.5	3.21102e+06	199087	31229.2	64535.1	44437.6	32867.5	41839.3	61130	105017	41288.2	40503.9	48426.7	147232	88058.6	98164.8	104345	56956.1	79250.1	40137	56252.6	15169.7	41658.4	75083.2	61951.3	73057.8	57380.1	60073.6	N/A	36332.6	59150.2	26300.3	118513	116765	N/A	47233.7	12781.3	95173.2	8603.24	11923.4	18316.6	60663.8	15165.4	16222.7	5902.75	34083.6	5889.56	39882
Levodopa	215181	250803	80945.8	89467.2	52590.6	182336	33126.4	49886.8	101959	109882	83687.4	187209	40319.5	61992.8	188480	109625	64736.3	126119	30681.9	119073	51044.8	96342.9	31350.8	144143	60973.5	N/A	56376.7	44354.9	101488	55297.2	27369.7	161373	82054.3	42065.5	44281.9	217202	76172.2	67623.8	55633.7	55974.2	85258	44959.3	126115	41308.2	64338	60769.2	28085.4	51357.4	70879.3
spermine	46285.8	159631	79012.4	92049.9	125564	222033	186907	379806	243599	200697	203739	176780	281911	254415	158068	449465	288513	252071	199564	331229	253224	379516	236660	360942	295632	366579	262679	232985	354410	157283	277754	249626	290352	278148	218861	97027.4	234868	185089	180870	243783	279338	321104	307697	230093	309913	284087	235152	305465	282874
Ng,NG-dimethyl-L-arginine	5350.9	11737.5	16319.1	55512	N/A	1.65528e+07	2.2841e+07	4.04669e+07	2.25942e+07	2.96164e+07	2.61825e+07	2.22752e+07	2.0516e+07	2.27994e+07	1.96539e+07	2.87921e+07	1.59399e+07	1.74202e+07	2.77119e+07	3.27676e+07	1.8475e+07	2.19483e+07	2.60454e+07	4.2011e+07	2.19352e+07	2.76025e+07	2.44233e+07	2.05352e+07	2.02054e+07	2.19571e+07	2.31887e+07	2.03622e+07	1.55753e+07	1.53e+07	2.1859e+07	2.08116e+07	1.81247e+07	1.50815e+07	1.47541e+07	2.57892e+07	2.25702e+07	2.06129e+07	2.20141e+07	1.89979e+07	2.15985e+07	2.50209e+07	1.75027e+07	8.53557e+06	1.92632e+07
Acetylcarnitine	21562.4	38746.8	N/A	7017.22	9431.77	11265.2	13135.1	8932.4	14118.4	8177.77	14399.7	8398.81	13416.7	8390.97	5134.44	15860.8	17078.3	7244.11	8311.39	12227.6	12477.5	26185.5	16032.6	10238.5	10258.3	11174.8	5981.67	13180.8	8791.69	23125.2	9150.66	51013.2	33546.5	3372.15	2597.39	30838.3	5936.69	17233.7	7381.04	11452.7	14053.8	8455.42	12681.2	5431.87	6677.17	11106.4	7677.34	28397	6583.66
tryptophan	25711.7	19190.8	12352.8	5689.13	13022	15667.2	N/A	8991.4	9049.53	15409.3	6357.84	8394.24	12562	5632.58	8114.28	8796.65	11493.8	15591.5	5258.28	14067.2	13643.6	17043.8	10596.7	18947.5	36754.5	13088.7	8396.64	30332.7	16513.9	15567.7	23351.7	30935	21968.6	6283.39	26703.4	23296.2	6474.13	10179.4	8931.02	10654.2	27116.3	24258.5	7700.22	10383.6	24669.3	6101.95	9165.24	10431.4	24126.4
Dimethyl 3,4-furandicarboxylate	25340.4	80215.9	9128.89	8199.74	38727.8	34870.5	11464.4	13343.7	13233.4	24170.8	18953.4	16082.8	14709.2	14766.1	66409.6	27536.1	15004	20685	20475.6	10873.7	9540.15	25204.9	13611.8	30570.6	22356.1	34924.8	23538.4	28173.7	15209.8	38219.2	17814.4	12952	26618.3	17583.3	31096.7	28371.3	18769.2	65088.3	72031.8	68559.5	16907.3	10128.5	12422.5	16094	16339.5	6884.93	19461.4	19025.5	13114.6
Kynurenine	17117	26693.4	17660.7	14947.1	10095.8	6563.75	6537.65	8950.27	14280.6	4150.71	5777.18	14013.3	6971.03	5106.5	14242.6	10652	7897.85	11749.6	29275.9	10332.7	15047.3	14161.2	5108.62	10109.8	14273.8	6114.15	7463.03	10641	11158.7	45635.9	9815.59	15721.8	87773.8	16840.1	48006.6	14160.1	4982.77	10768.9	12242.9	45186.3	30220.5	6264.8	4786.38	21362.7	6876.46	12173.7	16161.6	29466	28818.2
5-hydroxytryptophan	699509	74137.8	678516	45640.6	26698.2	26998.5	N/A	43558.7	27474.4	28161.9	91991.9	56652.9	33406.6	38059.8	21280.7	38435.2	57239.6	41187.1	39759.6	34059	33300.5	38135.8	21832.7	22871.9	20260.5	41074	30617	44311.1	65009.8	43151	46021.9	48270	34880.2	56059.6	26799.8	25982.2	23855.1	13483.4	43700.5	56200.9	19803.8	27006.6	32477.1	68099.3	22839.9	52082.6	59110.2	40617.9	38412.6
N-acetyl-glucosamine	N/A	558082	11477.2	6798.39	5785.03	8377.92	14811.7	27416.3	5802.24	20210	17836.2	10872.6	46316	9952.85	12744	11657.6	12755.4	18838	12335.6	31380.1	30395.5	21305.5	12648.8	25887.4	14475.6	26045.1	42953.2	31421.2	7457.75	21511.9	18098.6	7086.16	19964.9	10400.7	7439.72	19865.8	11323.8	29406.8	14276.5	17081.9	19739.3	28652.1	28339.7	5010.78	7832.86	10754	8919.18	8828.21	7056.97
Flavone	2.38852e+06	1.94134e+06	2.03666e+06	1.85192e+06	1.52367e+06	1.80914e+06	2.13037e+06	2.4069e+06	1.89851e+06	1.49938e+06	1.72387e+06	1.74195e+06	2.45138e+06	2.54928e+06	1.95044e+06	2.25595e+06	1.21333e+06	2.02558e+06	1.62476e+06	2.07243e+06	2.50171e+06	2.89325e+06	15488.6	2.43662e+06	1.68719e+06	1.79463e+06	2.27005e+06	1.93421e+06	2.16904e+06	2.47296e+06	2.0547e+06	2.83747e+06	2.74725e+06	1.84909e+06	1.754e+06	2.15363e+06	1.8214e+06	1.27221e+06	1.88434e+06	1.75024e+06	1.73331e+06	2.44975e+06	2.27879e+06	1.58156e+06	1.87232e+06	1.8181e+06	1.23806e+06	2.28279e+06	1.81641e+06
cystathionine	4061.3	4636.68	2442.8	4284.55	5382.36	3103.16	2452.74	8446.26	6932.26	2450.13	7067.12	2975.68	4998.99	7731.2	2937.05	4912.31	4990.46	5206.38	11010.2	3632.16	3225.53	7768.3	3478.56	5969.72	7706.36	4641.91	4813.56	5226.39	2058.54	4185.21	4920.71	3212.73	2311.79	3028.71	4145.87	3192.31	3058.71	5739.95	4199.91	5258.56	1915.14	3820.55	2196.91	3684.15	4151.44	6540.29	2701.38	4228.98	7600.98
Carnosine	41961.3	49875.9	29318.7	56934.8	105256	22286.4	34112.7	9147.56	50271.8	13543.1	27581.5	15455.2	33021.3	14259	16923.6	12298.4	31493.4	10945.9	11763.8	16252.6	10318	18881.5	5487.75	12933.1	26928.4	59489.6	22095.4	12701.3	43216.3	15489.7	16894.8	8838.97	19350.4	42895.5	15837.4	23036.7	35987.2	247133	24531.6	17229.7	37083.2	116660	207416	8711.72	12822.3	28919.4	16280.6	36916.8	57405.9
a-Lipoamide	8.65883e+06	1.10851e+07	1.40209e+07	9.77756e+06	9.76504e+06	1.32117e+07	1.023e+07	1.45928e+07	1.33074e+07	1.58595e+07	1.29012e+07	1.36194e+07	1.70907e+07	1.42503e+07	1.17396e+07	1.82178e+07	1.40603e+07	1.31804e+07	1.30238e+07	1.7066e+07	1.63816e+07	1.72561e+07	1.72668e+07	1.68099e+07	1.8864e+07	1.86345e+07	1.64004e+07	1.51989e+07	1.21123e+07	1.34991e+07	1.72402e+07	1.73042e+07	1.78642e+07	1.60143e+07	1.83346e+07	1.54893e+07	1.62153e+07	1.69065e+07	1.72102e+07	1.65147e+07	1.84532e+07	1.73035e+07	1.7036e+07	1.84812e+07	1.63203e+07	2.34098e+07	1.62548e+07	2.21226e+07	2.20348e+07
2-Deoxycytidine	30579.8	4591.76	16501.8	37341.4	70929.3	7787.91	19804.4	11914.8	14236.6	27576.9	16373.9	12660.6	21779.1	19802.4	34566.8	12857.1	8713.98	8313.45	20278.5	9488.08	20036	15837.5	36195.8	19262.8	31436.2	30512.9	27339.6	3434.95	9222.14	41725.5	13970.9	23854.3	17737.4	16298.1	8560.46	9489.98	7782.84	17320.7	15076.7	10738.8	12660.2	13281.5	15724.8	21707.7	8859.1	9616.58	8951.7	11733.6	16965.8
Ammonium persulfate	3.9773e+06	4.56379e+06	6.45991e+06	3.908e+06	5.82691e+06	7.10594e+06	5.1244e+06	7.88457e+06	9.29708e+06	8.64701e+06	7.41512e+06	7.78117e+06	6.91543e+06	9.60183e+06	4.69984e+06	7.11195e+06	3.00258e+06	3.05062e+06	6.59464e+06	6.24493e+06	1.21452e+07	6.18081e+06	1.00997e+07	4.82038e+06	6.92509e+06	9.51946e+06	3.14771e+06	3.61112e+06	4.41991e+06	6.88978e+06	7.43946e+06	4.15181e+06	8.74514e+06	6.38035e+06	4.45311e+06	4.03487e+06	4.19066e+06	3.53621e+06	4.65138e+06	5.56854e+06	9.53759e+06	8.62237e+06	6.94896e+06	5.48952e+06	5.46125e+06	1.01924e+07	1.30655e+07	7.25301e+06	1.12702e+07
disodium,(2R)-2-hydroxy-3-[hydroxy(oxido)phosphoryl]oxypropanoate	19771.3	13744.9	7797.16	11997.3	11055.5	5952.95	8035.4	4543.56	3433.43	13370.6	3679.67	6113.88	4599.35	2838.47	2193	4640.04	7724.13	4633.38	5167.29	12689.6	9824.07	6161.84	3134.59	5693.09	4889.09	4966.05	4610.23	5274.93	8198.66	2989	5629.29	2864.19	10184.4	5393.2	11832.7	2998.97	4447.26	3139.87	10183.7	5890.28	669.691	4605.97	5319.2	4268.47	4183.42	4385.08	5740.92	6648.84	16671.1
5-methoxytryptophan	N/A	41488.5	30978.9	204240	100523	372059	99867.9	192055	118986	129971	252137	247976	246330	256061	260404	312035	299571	203159	103197	223568	153477	267268	191900	74345.8	184707	279614	168048	270641	229740	217885	133858	244549	263291	305432	240402	350402	586969	266558	420948	142675	249881	294716	320649	361080	289892	269606	229118	270776	299573
L-Cystine	30213.8	28639.6	25282.3	22435.2	43805.8	5120.43	17331.4	49862.6	13290.4	20683.4	8413.75	17435.5	21173.4	13084.7	10656.3	10952.7	25429.6	14615.9	5334.55	18045.6	29088	21554.9	9778.19	8535.96	14622.3	73055.3	26858.2	32970.8	23731.9	68111.1	27271.7	12073.2	22351.9	26854.5	16168.1	70340.4	39068.8	52390.2	27238	23232.1	12788.9	19384.1	11535.2	20857.8	33409.6	19592.8	17565.1	13000.6	55271.1
cytidine	7018.32	10004.9	4456.79	5228.89	3982.57	8622.83	4222.5	6698.55	10891.7	8008.16	7989.47	4723.56	5557.17	6409.03	3212.17	6890.47	7918.42	4517.38	7203.14	6530.9	2959.92	5090.29	3164.1	4238.12	16918.2	7792.85	6624.55	7048.13	5106.82	5080.9	10442.2	7889.76	21891.3	4624.37	4129.6	5493.66	9420.22	6227.15	6851.14	4724.98	4235.99	8342.33	6840.17	4185.27	4976.39	4930.75	5462	5171.58	4803.85
5'-Phosphate pyridoxal	19282.4	29909.4	62324.2	10872.2	15608.6	12153.7	353427	7993.69	19073.3	6159.1	8922.86	405341	9138.96	8511.72	8679.29	13449.9	313025	18789.8	5101.1	4428.64	11938.1	10065.3	4325.25	17741.5	8036.34	467421	7449.54	10963	3672.15	332533	8662.22	381523	9067.38	12490.3	5458.81	410341	301531	11523.8	380713	5401.56	12370.6	8419.41	447569	402970	502814	12848	4754.03	14031.3	424718
deoxyadenosine	1.0009e+06	389053	660851	418973	628241	472084	560732	621694	612867	582517	538939	612695	706483	781803	616844	739779	425714	766437	448660	515708	588731	766630	394366	698100	533338	659648	670709	607549	807344	610715	570804	551614	713543	514618	585955	446348	564709	458715	430448	551795	535686	643121	451362	502244	714458	552462	532064	584558	585896
Glycerophosphocholine	6441.66	13867	22597.7	142795	68981.5	69306.6	108671	87666.7	73070.3	53274.3	57917.8	80393.2	283424	116874	59412.8	32087.3	16647.3	155120	149186	61171.8	14416	932903	26409.2	67316.3	26658	666828	16764	N/A	29609	21430.4	31808.3	18261.1	110184	47851.2	112059	51945.9	17245.3	15679.3	38663.3	19408.4	26094.7	149219	128798	25942.6	175539	791664	46214.2	26708.6	47239.9
5-Methylcytidine	56529.4	14775.4	48593.4	43948.9	33410.1	76724.8	72315.4	36236.3	37508.6	76416.2	79210.5	60029	49754	45935.7	83667.1	60502.1	62450.2	39442.8	140021	78312.9	148311	71421.5	52360.2	42012.4	41713.1	38523.9	118388	161268	130225	221601	45017.6	41489.9	115150	66885	69653.5	18558.2	29395.2	59703.7	186064	172385	81772.1	53866.4	44881.5	28540.3	109608	113178	51325.3	83661.4	81708.4
acadesine	20543.1	6544.46	49060.4	35614.5	16559.6	56405.7	6416.39	21496.1	9927.03	14740.1	12209.1	15241	17393.8	20319.5	17959.7	18412.3	29693.3	43095.6	15313.1	8113.65	14180.1	15510.9	11357	14391.8	22930.7	20470.8	18441.6	10326.3	11294.2	13907.9	10435.3	11214.2	23792	27459.7	37151.4	5889.53	8693.37	7090.08	20125.8	30210.1	22699.3	16752	7995.93	42239	6398.93	13363.8	9608.07	26173.5	14111.4
D-glucosamine-1-phosphate	27100.5	19885.6	16277.5	24146.2	23515.9	9047.45	15812.9	11083.2	14624.8	15131.4	15739.7	10151.7	23828.8	11233.9	14323	8561.78	8484.23	10389	14391.8	15434	14357.5	12962.1	11891.4	9312.16	13906.9	17417.5	10850	7677.51	14165.3	20257.5	16585	7552.09	16206.7	15881.8	19003.7	12323.9	10803.6	9803.54	12343.7	23646.3	10627.5	8805.62	21481.5	17285.2	12381.8	10096	8862.45	10581.8	8623.42
Hexanoylcarnitine	331538	32692.4	62153.3	82111.3	52147	17472.7	32355	151190	104060	72183.1	45780.9	68749.9	123431	63010.1	110375	93171.7	31940.6	N/A	30155.7	87367.2	131531	136124	36299.8	54580.3	117840	84002.3	123300	21277	60608.4	31664.1	24785.4	68626.7	117675	49365	73116.5	29885.4	30213.4	33423	84054.9	61642.4	76899.2	71215.3	134246	108281	33057.5	57928.3	144587	45063.8	32783.5
thiamine	26798.6	14478.7	7025.13	6130.36	4469.84	2799.79	7068.14	8416.68	4157.66	6646.94	5737.44	6510	3860.98	5018.55	3311.47	4421.06	3824.56	3516.62	7668.15	2127.78	3424.55	2145.46	3836.29	2943	2901.42	3153.62	2397.33	2327.62	4832.96	25706	5261.89	4482.37	14390.7	1658.95	31117.3	4200.1	N/A	3638	6485.92	7424.65	8067.74	7632.02	3438.55	2759.88	4071.33	2111.35	3935.84	3168.54	6092.66
S-ribosyl-L-homocysteine	193880	109789	1.22588e+06	97575.1	119100	54824.6	96413.7	275896	63664.2	104426	65598.9	102263	147163	39845.4	77872.9	43553.4	89070.5	72860.8	60402.5	36367	35212.8	135296	59508.1	141179	75127.1	58231.6	33230	66063.7	78582	120860	23359.8	43444.5	34431.4	46186.5	50229.5	98120.5	50328	158063	20927.4	71848.5	103838	41080.6	47609.2	26436.6	39836.4	93710.5	55496.3	19444.5	65914.8
deoxyguanosine	20783.4	10238.8	2895.88	4874.28	31360.9	18706.7	13750.8	62611.4	22213.1	30193.4	28715.5	55046.9	40009	15143.3	14260.7	48564.9	20039.7	11925.6	19707.3	21255.3	13122	42602.2	28780.7	11268.7	9113.65	22140.3	27026.7	18172.8	30020.8	10136.6	38903.7	31299	25764.8	32028.3	14602.2	25624.3	11547.6	13213.3	18579.9	19372	23523	21879.5	13560.6	13350.2	38717.2	21309.8	16207.3	13693.4	25250.3
adenosine	18413.9	23541.1	92415.2	50791.9	159250	24282.6	16138.2	83311.8	42684.9	139995	64202.9	142818	71907.1	15432.4	64879.8	48984.6	51040.2	54135.1	149470	100219	33113.5	120030	114917	15341.9	43276.9	35978.2	43793.4	41718.1	32192.5	19316.6	10937.7	40951.2	66208.7	13476	70782.9	32433.2	123443	154460	43086.6	114727	69817.9	17275.9	63734.8	95073	23326.8	100960	133556	194687	24640.3
1-Methyladenosine	4.38533e+06	3.71993e+06	4.91906e+06	4.79769e+06	5.13114e+06	3.88732e+06	4.16961e+06	5.34351e+06	3.25267e+06	4.76654e+06	4.66768e+06	5.09545e+06	4.76084e+06	4.78029e+06	4.68989e+06	5.52469e+06	4.36696e+06	4.47257e+06	4.91605e+06	7.04717e+06	5.34311e+06	5.5768e+06	3.74397e+06	6.49641e+06	4.86506e+06	6.65266e+06	5.73535e+06	4.68686e+06	4.38188e+06	4.83034e+06	5.15374e+06	5.14345e+06	6.31316e+06	4.6292e+06	N/A	4.68162e+06	3.33312e+06	4.94582e+06	3.49418e+06	5.30056e+06	5.32634e+06	5.51127e+06	4.75477e+06	5.31316e+06	5.82159e+06	5.29686e+06	5.18403e+06	6.81763e+06	5.56029e+06
D-Glucose 6-phosphate sodium salt	70053.3	42125.4	39280.2	29748.4	20265.3	13112	13676	18482.2	10423.9	7293.82	25553.8	11454.9	12313.2	16597	18662.8	7136.47	16656.7	7366.54	10946.2	12907.1	12253.5	8021.44	3223.5	10334.4	12623.7	31750.2	10333.6	10266.7	23581.2	11285.2	9272.54	11528.4	18452.3	11365	4935.65	10940.5	10705.2	15159.3	33064.8	3933.15	12981.5	23086.8	7548.14	13620.4	4637.66	10122.9	21518.9	15595.9	13126.2
Oleic acid	37469.7	11055.6	37865.3	93064.6	351070	235457	286768	764317	613390	384807	405439	68017	342920	495222	151326	326711	113162	179835	135630	79136.7	282344	513995	98397.1	255896	434502	133074	91067.3	276196	95729.4	139094	379561	486427	86569.9	267607	89711.4	328700	213300	154738	99105.4	278529	106824	268733	222055	201900	73625.2	303557	161284	149046	158619
L-arginino-succinate	88385.4	49362.1	17621	5425.47	3416.47	3821.24	17008.4	7302.96	34078.5	3741.77	5564.14	2527.54	7824.7	9064.72	7910.79	6805.34	5606.64	2406.03	12242.5	5947.74	6671.69	3852.3	9715.8	7300.44	5688.58	4272.79	10572.3	2604.13	6392.15	7652.78	7499.68	2905.33	10786.4	9384.59	10909.5	5236.86	4834.94	N/A	15261.2	5540.49	4176.49	2817.33	8734.1	3607.55	5647.64	8758.81	3081.6	4772.4	6849.31
Trimethoprim	21447.7	64912.9	N/A	31307.5	16950.4	105958	92598.2	225597	98025.4	117831	251459	79675.5	79269.2	242640	114461	105500	156245	107733	183573	378449	110316	205219	225932	284271	79408.9	137670	182328	205628	186131	101056	133884	210050	217248	128365	145548	171653	62758.7	88399.3	179202	208970	98507.3	198650	107805	188043	119219	137178	211149	169206	217654
S-methyl-5-thioadenosine	1.50325e+06	1.51703e+06	3.00854e+06	1.4654e+06	1.73205e+06	1.28397e+06	1.6671e+06	1.87006e+06	1.43828e+06	1.93561e+06	1.56206e+06	1.99422e+06	1.47221e+06	3.14345e+06	1.89929e+06	2.01951e+06	1.24669e+06	1.71015e+06	1.12846e+06	1.63202e+06	1.7749e+06	1.12146e+06	1.36762e+06	2.20356e+06	1.17557e+06	1.51131e+06	2.60658e+06	1.9665e+06	1.09925e+06	2.11307e+06	1.45076e+06	1.13573e+06	2.01816e+06	1.24852e+06	1.63829e+06	1.17451e+06	1.18788e+06	2.18396e+06	1.08391e+06	1.29599e+06	1.55748e+06	1.57818e+06	1.37129e+06	1.42949e+06	3.20218e+06	1.50223e+06	1.64429e+06	1.36036e+06	1.39885e+06
7-methylguanosine	484706	610062	815993	560156	579014	434090	274502	N/A	629326	N/A	628735	519100	N/A	555146	N/A	955984	439543	538886	551899	842138	646115	604172	659780	1.24651e+06	582008	730183	601338	490825	582817	434248	575642	509885	613154	526419	574725	427893	647351	487488	441902	487013	742829	575176	484584	594667	785169	532293	372061	724779	627245
glutathione	11761.6	11993.2	27668.5	19741.3	14430.5	15814.1	14167.1	14131.7	10178.5	13028.6	21524.5	19990.4	16449.3	6429.7	7565.21	7858.09	13232.7	18982.5	9889.01	7821.11	13258.1	6551.26	7214.47	12656.1	9924.17	6800.06	9955.64	12269	11865.6	7459.83	7922.81	7750.08	7957.39	7481.95	11154.6	15034.9	20425.9	19452.7	9244.49	5248.33	8099.79	8006.35	23508.9	6994.43	5104.35	4574.2	7690.55	5837.03	5706.6
CMP	3461.01	6969.21	4608.74	3911.51	3639.74	3395.91	2439.5	8723.78	3046.02	1594.19	4636.86	2303.34	8155.5	9956.53	5755.71	1820.61	3365.52	1936.94	2516.68	2253.77	2669.47	6626.8	3563.71	2827.86	7827.97	2498.1	1740.73	2927.74	3780.08	2311.24	3620.11	4715.73	N/A	3618	4515.72	2315.7	4421.13	4900.15	3031.39	4272.97	2479.62	7152.75	1663.52	5995.42	5357.16	3520	4368.57	1387.88	5107.08
dAMP	14230.7	8506.8	41546.5	5493.22	3383.58	7709.21	2908.4	3453.86	9213.26	9876.68	8460.66	17343.2	12469.6	9061.62	7296.85	8028.37	8549.61	12156.9	16670	12140.6	2469.18	10378.7	9836.05	9000.28	7455.6	7237.3	6988.78	13502.2	11131.4	10038.8	8199.39	10019.3	5761.84	11610.6	3574.05	16907.9	8195.86	19782.2	4592.01	5382.97	12127.3	7019.22	7563.74	9385.56	12129.1	6920.69	8038.49	4594.26	6766.58
Nicotinamide ribotide	84356.9	36781	7659.3	17337.6	15988.9	22313	15139.1	33871	12767.9	13389	22190	16289.1	9513.87	19802.6	11026.6	22503.4	13244.5	18113.4	21177.7	20175.4	10783.2	13678.9	29154	19416.5	25500	12125.3	19438.2	12355.4	18886.5	20764.3	14198.1	25149.2	47404.3	14753.6	31072.7	5377.94	12131.3	16667.1	15395.9	17095.1	19540.3	18065.2	29753.3	11735.4	11812.8	21520.3	33549.1	20130.1	25698.6
aminoimidazole carboxamide ribonucleotide	1.62282e+06	1.65842e+06	1.52438e+06	1.83645e+06	1.91507e+06	1.91774e+06	1.83584e+06	1.86375e+06	1.90161e+06	2.69844e+06	1.70744e+06	2.16476e+06	1.86141e+06	2.52446e+06	2.38642e+06	2.51708e+06	2.27899e+06	2.39087e+06	2.17011e+06	1.95133e+06	2.13842e+06	6621.54	1.88773e+06	2.10707e+06	2.4601e+06	3673.35	2.43311e+06	2.43964e+06	2.47272e+06	2.24627e+06	2.12715e+06	2.52138e+06	2.05768e+06	2.6317e+06	2.28421e+06	2.50292e+06	2.53797e+06	2.35716e+06	3.42746e+06	2.46275e+06	2.13942e+06	2.9788e+06	2.89643e+06	2.96521e+06	2.72509e+06	3.08726e+06	2.60619e+06	3.70127e+06	2.23714e+06
thiamine-phosphate	1788.6	4231.84	4761.73	956.877	11141.7	947.558	671.486	4415.11	15954.8	1242.88	810.305	772.817	953.738	268.779	2875.47	477.575	688.744	1518.75	2059.44	2029.28	1114.87	676.48	933.966	N/A	3327.37	844.492	7502.48	N/A	N/A	1364.49	959.376	N/A	762.919	675.567	2129.42	661.062	742.711	902.621	516.692	N/A	1018.09	1331.96	1217.02	680.572	4354.04	533.122	1522.19	537.544	1276.78
IMP	11926.9	31869	18101.9	26224.2	41204.9	16391.8	27363.3	15411.6	17994.9	8676.17	15426.7	8553.37	12151.3	11217.5	9174.96	3623.55	16657.5	4040.15	12592	11790.8	15321.5	21416.2	17977.9	18508	18888.4	19219	5402.46	6932.6	7205.82	10721.6	15664.3	2177.03	10269.4	9395.41	5361.15	8748.88	23441.3	14956.6	9330.33	9539.05	14357.3	10321.3	10548.5	8780.7	8547.57	9827.07	5031.94	16234.3	17708.9
S-adenosyl-L-methioninamine	11079.7	8104.16	17144.4	11674.8	7703.68	5211.23	8044.29	7717.76	16070.4	9049.28	3315.31	12005	14233.1	6581.84	8594.75	5754.28	7338.59	3057.49	12726.6	4015.86	7285.3	2302.81	7442.59	5342.85	8418.8	10122.2	4020.54	5802.64	10165.6	12597.2	15784.3	6609.82	7137.56	6164.36	16418.6	8205.31	20341.3	22412.1	5034.13	4615.34	11442.6	7717.1	7126.78	4651.84	2076.04	14284.3	3302.89	5965.76	4233.11
Hydrocortisone	35298.3	8240.4	N/A	5109.94	18001.5	21570.9	10728.1	127550	24731.1	44035.2	19761.3	16288.5	N/A	28515.5	51714	52744.6	81758.6	13753.4	N/A	5863.57	55910.8	13654.8	9887.19	N/A	23341.9	30740.2	N/A	22466.7	18812.9	17615.3	N/A	20650	17572.9	37023.9	N/A	27993.3	86063.5	N/A	50330.1	13446.2	9665.27	N/A	48126.4	10088.5	14741.1	18526	71551.6	18451.4	45720
GMP	5314.6	7244.42	9336.79	4386.49	9843.57	6933.32	14188.1	2103.81	12137.9	9996.92	7383.19	9970.81	10981.2	1938.84	6612.51	5179.04	4874.68	2945.79	5365.19	4774.74	4835.57	6462.15	12102	5054.14	10429.9	12539.3	6541.42	8584.04	6072.18	20562.6	5400.87	12598.6	5956.06	8953.02	3271.73	4754.81	13903.4	15415.4	3668.37	13402.4	5460.05	4893.53	7558.49	5441.96	9116.3	5303.93	6662.76	3261.45	13928.9
xanthosine-5-phosphate	411031	401944	344858	354471	462169	389267	421209	367576	354802	435473	380859	398042	404040	401151	464688	529907	516272	449840	434269	451562	466088	490461	343831	468238	429091	477713	446763	519030	546455	556266	469442	468519	544019	520098	542476	463118	540549	610296	554527	538604	513466	525542	611438	529285	519062	476407	505117	505715	403605
riboflavin	12644.4	15802.6	N/A	636617	1.0022e+06	869316	811469	850248	931373	863847	808696	759245	806910	1.12997e+06	820580	838643	938261	852254	1.13592e+06	1.23995e+06	909250	955458	997257	1.12833e+06	691543	979867	931339	834121	889504	805907	938914	893958	1.04582e+06	866868	934793	973900	760018	859809	710823	869793	978356	995417	981472	975765	886551	870530	1.06484e+06	871322	1.00184e+06
S-adenosyl-L-homoCysteine	11391.4	5812.23	8141.82	8380.31	8827.72	4835.84	9419.96	8778.69	4484.37	2582.9	3357.49	9133.69	2793.98	9112.89	4844.53	5349.08	7660.32	5055.68	8564.45	3411.34	13674.9	3945.86	6082.04	9418.71	6020.79	10067.5	4544.51	11377.8	4492.96	8971.79	8589.19	5572.85	5400.53	7292.37	4713.32	8425.22	7092.03	14934.1	7316.95	6429.36	6468.02	5033.82	3822.99	3847.45	3213.76	13508.5	6447.79	5085.43	5663.2
S-adenosyl-L-methionine	1321.5	1740.13	2504.85	2535.92	2745.45	3211.14	4232.12	1190.22	2606.27	2877.05	3533.14	1884.5	1222.98	2131.5	3723.32	2726.24	1788.85	2104.29	2008.78	2481.33	1841.89	2383.93	1991.86	2268.44	2953.69	3969.8	2541.83	1350.06	1692.66	2636.15	1544.5	3163.55	1641.4	2063.02	2199.51	2122.6	2036.83	3716.59	3381.67	2775.27	3487.79	3039.83	2188.77	1747.88	2960.04	1443.78	3175.07	2336.6	2022.78
palmitoylcarnitine	2.2549e+06	3.8556e+06	2.82446e+06	2.91475e+06	3.31308e+06	2.00256e+06	3.21023e+06	2.00751e+06	3.60889e+06	2.72239e+06	2.25386e+06	3.78495e+06	1.98558e+06	2.14843e+06	4.63063e+06	3.37409e+06	2.61139e+06	3.58066e+06	1.9476e+06	2.8482e+06	3.71948e+06	2.36099e+06	1.65555e+06	2.33931e+06	2.58897e+06	1.92689e+06	2.50051e+06	2.56597e+06	3.49778e+06	2.45673e+06	2.58995e+06	2.30022e+06	2.32874e+06	3.96637e+06	2.5564e+06	3.35007e+06	2.43231e+06	3.56081e+06	5.00853e+06	2.458e+06	2.36002e+06	4.2574e+06	3.60454e+06	4.04796e+06	4.25234e+06	2.01433e+06	1.83706e+06	1.35691e+06	1.2696e+06
lanosterol	N/A	1.47977e+06	N/A	1.37101e+06	1.16774e+06	973165	908816	1.09041e+06	1.14079e+06	1.14166e+06	958791	1.02345e+06	1.08856e+06	942505	869566	1.19533e+06	1.09954e+06	986945	1.03784e+06	1.07654e+06	929992	1.05638e+06	988707	1.07196e+06	1.09258e+06	1.24718e+06	1.17291e+06	1.01239e+06	976049	1.11987e+06	1.15224e+06	1.0806e+06	936857	962349	941886	1.10612e+06	961409	1.14082e+06	1.04364e+06	959648	982465	1.03985e+06	976291	1.09396e+06	956538	914901	805487	791371	980744
folate	242203	173843	522319	180548	236407	189439	300748	295086	280604	3901.54	270899	229677	345735	273646	181197	260630	188255	207900	173615	276404	367196	381502	235326	573306	246686	6981.23	248660	368860	204669	276879	258148	266669	353377	233003	172061	207550	209822	163735	160755	312302	240628	330692	62651.1	251990	382660	239667	33226	278618	203629
7,8-dihydrofolate	238526	158284	1.00045e+06	243005	291124	400391	434304	717275	420279	365501	342502	379368	500815	464055	364204	453146	269168	602557	370756	460114	477320	579021	376233	508262	547498	1.90333e+06	457022	481659	551128	477849	468612	432803	624836	550205	452628	369998	437995	364946	488907	507138	396003	499812	470556	475689	553621	460724	449540	549221	507793
5-methyl-THF	985494	827295	836276	795788	887404	825924	1.07554e+06	1.13173e+06	1.03532e+06	690306	862601	881449	1.10901e+06	1.13773e+06	1.0968e+06	767001	660162	677408	722744	957587	1.16994e+06	1.13026e+06	563696	1.48754e+06	713774	920753	961139	1.1557e+06	989545	992960	812252	797179	1.21584e+06	864681	922567	976049	777561	703487	613006	767036	952273	1.21311e+06	880241	832100	1.06927e+06	751677	759725	836561	833399
5-PHOSPHO-D-RIBOSYL DIPHOSPHATE SODIUM SALT	10015.7	16639.5	10947.1	8245.91	13704.7	9131.15	14190.5	21033.8	15025.6	15263.1	12623.2	10774.8	8302.14	24041.4	30370.4	9925.31	7649.18	23885.2	12740.1	9997.81	13782.6	15864.8	15774.7	43275.1	12427.1	28836.4	10326.6	15188.8	14134.9	34394.7	14799.6	15875	21357	25743.4	10777.9	12343.5	10579.9	15035.8	24757.9	21224.2	11197.8	8290.66	27243	14425.9	29879.7	12624.7	11740.3	17398.5	14832.9
Diiodothyronine	244585	170328	46667.4	67135.8	119965	56824.7	96923.7	203179	111705	207970	90578.1	151450	197069	213725	137720	182194	50057	315115	102228	56812.4	136751	73691.8	134319	365278	75849.1	108872	110741	325680	259238	223791	137336	174537	179727	113462	131608	176257	87829.7	264611	48153.4	62758.7	127961	250692	79415.3	139702	157217	113519	96009.6	124459	97533.4
Protoporphyrin IX	11596	14482.4	14957.9	10784.4	14153.3	6263.38	8838.71	14350.5	8363.24	13644.8	13136.3	11590.6	2395.88	4772.5	10059	4268.57	17723.4	8252.89	7658.76	12178.7	32588.5	38328.3	10891	28901.9	30741.6	28454.6	71557.7	20206.5	11237.1	25097.7	13915	11087.9	26770.5	22627.4	23543.6	11063.2	18170.7	9684.06	18186.2	6126.38	9818.73	37451.2	13778.5	21611.9	64166.6	3360.52	12820.6	16850.9	16623.1
NAD	3301.07	3665.3	2452.97	2863.6	7339.37	7770.12	3047.35	8436.62	3511.42	5471.81	1152.5	3623.25	5833.46	1382.43	4895.33	2456.73	4245.1	3369.8	3992.36	5538.42	4020.14	4952.52	6147.53	3153.29	2174.2	1229.02	4496.56	2436.59	2706.14	2287.99	2191.49	5852.4	4004.7	2458.65	920.13	2297.67	3268.53	4145.42	6601.89	3344.13	N/A	6208.34	2629.14	1926.8	4356.36	4128.07	2115.27	2331.35	1851.4
dephospho-CoA	6209.59	4741.96	3508.65	2577.49	3881.43	3595.61	5934.22	3727.07	4913.05	3916.2	1849.99	4171.79	2266.64	2118.09	797.547	1988.82	6789.32	1755.08	972.122	5612.34	1734.01	N/A	2125.22	2041.35	4683.67	2872.75	1969.59	N/A	1499.18	N/A	1343.65	1857.73	1278.07	1589.5	5630.15	1860.83	2986.21	1375.94	2657.41	2211	1653.36	1268.65	863.808	N/A	4931.51	1524.59	2038.57	N/A	N/A
NADP+	137973	81079.3	71027	142027	119539	136144	203520	131914	150563	102189	93153.3	82194.8	37650.1	123349	126572	128108	139521	239278	158886	120406	3581.15	152579	134163	153462	145512	102774	90180.9	190446	89671.6	82174.5	42794.9	59960.5	49879.5	162226	127902	6605.36	64503.5	97437	118344	99298.3	142709	13756.7	192705	78038.2	115256	62415.2	74288.3	23510.8	101303
NADPH	80714.8	352809	185537	127800	296739	267590	242718	61765.1	192056	253346	196577	289143	106472	298098	235802	341487	240869	466916	272665	333603	372863	306893	208795	470220	271163	332812	527740	423921	252687	433298	356238	325226	310658	352330	336493	288092	320275	334378	346081	350093	376380	389223	379399	315527	388262	255695	270976	261719	250039
FAD	N/A	1453.64	3770.73	4405.27	N/A	N/A	1862.07	N/A	N/A	1628.74	1865.25	1467.7	N/A	1675.05	1461.51	799.24	2725.32	3585.15	838.404	N/A	1248.2	1036.03	1236.82	2106.43	N/A	380.646	2303.02	1045.12	1032.68	1631.29	5013.27	N/A	N/A	2076.65	5234.96	1629.65	1466.7	830.198	1038.83	1433.02	N/A	2094.6	957.3	N/A	2697.39	N/A	3273.5	2057.72	N/A
propionyl-CoA	1687.29	N/A	1353.52	947.597	1782.94	4150.62	2461.89	1374.62	2709.65	1018.86	3231.07	N/A	3390.67	3863.45	2288.88	6477.4	1689.39	3391.2	N/A	2723.14	1607.04	454.832	1011.99	3060.27	3058.26	848.191	N/A	901.531	675.935	N/A	1188.26	3054.67	N/A	N/A	678.567	N/A	3066.8	N/A	N/A	N/A	1706.86	844.068	N/A	783.928	N/A	N/A	683.86	1189.74	N/A
acetoacetyl-CoA	701.488	508.036	N/A	679.635	1855.59	838.041	784.082	N/A	680.685	1237.07	N/A	393.747	679.299	N/A	3040.9	1532.48	N/A	1532.78	N/A	1534.37	2285.32	N/A	N/A	639.929	N/A	677.582	1060.66	2382.99	N/A	701.719	1867.99	507.694	1873.21	N/A	N/A	N/A	N/A	995.289	390.15	N/A	388.132	809.821	N/A	336.798	N/A	N/A	N/A	1159.95	N/A
Coenzyme Q10	3490.89	1606.25	1641.6	2194.19	2205.47	1520.88	2038.27	1522.17	N/A	N/A	3728.2	1951.86	1041.33	535.447	1770.37	2530.85	1526.9	2114.07	1272.04	5093.67	750.641	684.658	N/A	601.994	1350.18	945.655	671.753	2677.3	N/A	1046.16	1613.62	1144.17	N/A	1809.93	N/A	5439.71	1101.82	1350.41	506.611	971.398	639.929	N/A	665.1	N/A	2041.41	672.875	1873.55	559.163	N/A
DL-dopa	2.54037e+07	7.20838e+07	3.66734e+07	1.07382e+07	1.02846e+07	8.0248e+06	6.77089e+06	6.62503e+06	5.47918e+06	5.38658e+06	5.80521e+06	6.9782e+06	6.53865e+06	4.99909e+06	6.32998e+06	6.14625e+06	5.35408e+06	6.00911e+06	6.53582e+06	4.17192e+06	5.17057e+06	4.04884e+06	5.40911e+06	5.3636e+06	3.81422e+06	4.13887e+06	3.68063e+06	3.74517e+06	2.91588e+06	2.93595e+06	3.37333e+06	3.31893e+06	3.88054e+06	3.1895e+06	4.33181e+06	2.33834e+06	2.73595e+06	3.1315e+06	2.86081e+06	3.05134e+06	2.87342e+06	3.02157e+06	2.63169e+06	2.69616e+06	2.54047e+06	3.20905e+06	3.12391e+06	3.29402e+06	2.7829e+06
Phe-phe	34887.8	23086.7	20453.2	5965	9460.3	7988.11	4206.7	9154.2	5217.48	5020.17	4094.13	2068.61	6240.76	6438.37	3709.49	9450.66	6076.24	5094.69	5549.27	17615	4123.34	30098.6	17658.2	16844.9	N/A	37386.1	3001.44	10837.9	4326.22	6775.02	17662.6	18041.8	17740.5	13575.4	6575.72	31932.3	14575.4	4833.69	39454.1	9829.42	6584.72	7642.77	12814.8	18477.4	20771.9	3638.5	4539.95	16844.9	3491.71
Glyoxylic acid	20234.7	51929.6	12125.4	22251.9	13954.2	10901.1	10799.7	13367.7	7913.96	11287.2	33430.2	9654.63	4473.9	17909.1	6212.4	5912.03	7847.21	9045.69	18224.8	18752.2	8658.94	11857.2	17376.6	9594.51	9320.53	9965.23	8585.71	59240.2	12771.7	7436.28	11677.8	27360.6	9837.49	6707.63	7311.58	19699.8	4637.14	11242.1	9015.86	14264.5	12850.2	25279.1	7608.2	11837.1	12507.1	16697.8	27373.3	13733.2	11026.9
Propionic acid	N/A	N/A	N/A	N/A	N/A	N/A	1737.06	2750.02	N/A	2132.14	1161.58	N/A	2195.97	N/A	1460.47	N/A	N/A	N/A	N/A	2339.53	N/A	N/A	1764.88	N/A	N/A	N/A	3201.97	3035.9	N/A	N/A	3408.6	N/A	N/A	N/A	N/A	3249.84	1733.42	N/A	N/A	1006.57	2971.08	N/A	1834.56	N/A	2254.98	N/A	N/A	N/A	N/A
Glycolate	10525.3	24487.3	18734.7	19469.4	30498.5	20641.9	18124	19685.1	65646.6	11958.4	33137.6	29304.6	12054.9	10258	30923.7	24421.8	10394.5	20117.2	32052.1	34673.6	11976.1	27030	20540.7	4240.02	6407.5	42168	20457.2	44298.3	17447.6	32954.6	34830.8	17489.9	19595.3	32473	22907	82306.2	18800.1	23441.4	59612.3	37779.6	21417.1	32454.3	11798	14759.6	20107.3	22801.9	22910.5	21610.1	60615.5
butyric acid	1.8004e+06	363028	1.38123e+06	1.16289e+06	564963	1.27208e+06	1.11238e+06	1.71326e+06	3.71862e+06	1.0331e+06	2.40391e+06	1.78385e+06	N/A	1.71355e+06	910564	1.78115e+06	1.79994e+06	932042	1.56852e+06	1.50075e+06	1.38211e+06	3.39782e+06	1.19342e+06	2.06795e+06	2.29754e+06	1.98884e+06	1.56838e+06	1.38257e+06	734991	917470	966933	766632	2.9637e+06	1.28692e+06	1.05179e+06	758872	2.50431e+06	845183	939486	1.0744e+06	1.06302e+06	706511	1.01465e+06	991226	622641	913819	1.48787e+06	456590	992605
pyruvate	777157	523107	812.682	5500.88	7315.85	1862.84	3956.72	5213.51	3145.26	3261.83	2211.86	3142.41	1995.92	2449.1	5489.17	N/A	2564.44	3601.34	5232.02	6988.03	4887.75	3377.57	4059.02	4748.39	3216.1	2010.52	1699.33	5846.41	2145.63	5686.49	2261.79	3724	3522.64	3816.67	4146.62	5396.44	3814.29	2980.24	1809.35	3627.42	4571.89	2295.97	5015.94	2817.38	3481.92	2846.21	5916.27	2908.3	7305.62
L-Lactate	5.6303e+07	7.1609e+07	6.02456e+07	N/A	475955	N/A	616865	374708	1.63774e+06	771923	425239	491138	594758	524786	968037	408904	1.26835e+06	766710	303718	531075	599127	897486	1.0937e+06	3.5995e+06	1.22036e+06	363096	488782	824505	402594	467366	307409	459314	596242	384358	938753	361640	419719	678046	499611	791920	774036	1.04385e+06	1.16663e+06	285802	360676	318302	1.44005e+06	441266	114187
Oxalate	424664	437379	485528	448567	N/A	N/A	N/A	N/A	N/A	N/A	N/A	11850.2	N/A	22670.9	33523.7	19996.9	22834.3	N/A	17727.7	6974.22	6948.47	N/A	N/A	49870	33619.4	31250.9	21514.2	407763	9232.07	14913.2	6489.35	23105.7	4929.22	31261	19540.5	N/A	5524.01	N/A	N/A	8272.54	10120.5	20378.3	13307.3	51608.5	14366.1	16614.8	62702.2	20562.6	14312.5
2-Oxobutanoate	9086.02	5218.27	17027.8	7968.15	7702.91	7489.76	8767.71	6192.17	13901.7	4523.6	9260.18	11405	5724.43	13264.8	10045.3	17451.9	12806.2	6614.49	12553.2	9885.24	6063.13	2656.74	3788.39	9459.47	4795.56	9987.75	4262.59	9984.57	4927.71	14809.5	3484.41	6957.53	15815.6	6090.52	43030.6	4943.51	5266.95	5798.77	13385.7	7216.05	9729.42	6200.53	20041.5	4429.99	23397.4	21608.9	10661.9	8939.66	12271.4
acetoacetate	28103.9	18226.8	12525.8	10697.6	11679.8	11746.7	27691.7	14595	11780.7	9670.35	5956.76	9391.04	5932.3	11380.3	13648.6	10114	8650.35	15737.9	8558.08	5697.66	5919.04	4949.01	6894.18	5192.3	5603.91	6013.41	5827.55	10197.2	9612.19	7669.72	6549.4	9132.46	9432.66	12126.3	10793.2	7975.94	16776.7	7908.94	8864.23	7296.63	4385.58	10611.9	6482.01	10116.3	8488.64	7860.69	6212.38	3034.96	10568
Valeric acid	1110.95	1167.43	1383.22	5223.9	5966.05	5423.66	2363.54	8358.92	1670.71	5775.17	10158.8	2083.49	6122.31	1810.12	3063.65	4158.42	1806.43	275.157	13264.7	1669.75	2087.41	1760.23	12533.3	10768	4175.18	3350.45	2505.41	1881.21	2638.03	7805.09	3191.24	970.467	1640.12	5982.57	4861.02	5643.24	1028.88	1252.93	12657.2	7516.14	1807.33	834.491	4314.48	3617.91	1803.7	2794.98	2283.86	4025.85	6123.2
Malonic acid	38489.7	399315	433904	214890	59637.7	51850.9	28269.8	52963.7	32489.3	26995.9	48423.2	31908.6	16242.3	34992.6	20841.2	20899.3	31351.8	30596.9	201282	178297	256047	52458.8	75069.4	67785.3	40528.4	72179.4	75810.5	49254.1	30581.8	41102.4	74746.8	28873.7	25449.9	154350	25201.8	6347.13	37457.1	228961	271561	18028	16835.3	41481.8	17691.4	75550.5	430968	32023.4	20360.2	9365.54	5295.38
L-Serine	4962.5	2068.55	5416.94	3115.77	13023.1	5793.77	14793.7	9585.53	3708.4	6728.92	7662.65	4440.91	2807.91	8499.36	4805.42	8803.88	5917.11	7666.82	6596.82	8325.66	8273.43	11254.6	4537.54	8210.49	10575.4	7687.11	16689.7	11600.1	10149.8	4220.22	6398.48	6671.87	7424.28	3868.46	6905.07	10306.2	4941.29	7055.92	16582.5	10287.2	6053	4129.19	5597.95	6779.33	14691.2	8993.48	6509.84	6481.59	8570.14
glycerate	3874.1	2328.17	2428.14	70242.4	4603.59	1141.64	1251.14	2768.47	3989.16	12016.4	3467.44	1733.48	9650.3	4607.34	2402.91	5601.01	3035.34	1957.09	1957.53	3540.35	10139.3	3288.16	4101.96	3795.77	3799.8	7048.6	1581.69	1282.39	3721.91	4252.94	2823.06	6015.2	10209	4654.01	5776.01	4195.86	3277.36	2126.54	5579.16	10044.4	3694.27	9709.51	7282.63	2760.78	4849.12	4837.94	2721.37	4505.73	3359.8
p-cresol	5432.2	11269.4	4566.32	2907.25	2604.38	2557.3	10882.2	2245.56	1736.71	2977.77	2260.89	N/A	4273.53	2953.23	3830.16	N/A	5130.39	16285	6565.1	2835.78	7172.53	2715.96	4674.78	3022.91	3283.87	9024.43	43023.4	13779.1	12170.1	17848.6	17437.5	8698.1	10900.8	9424.46	10359.9	9327.37	6495.27	11846.6	16055.7	9655.07	14858.6	5302.65	13591.2	6181.19	10111.3	7402.53	7346.45	13801.1	4766.87
Uracil	600513	97524.8	529724	420388	207616	269882	160956	227130	208880	164650	268816	261192	247461	169443	237392	310257	260619	406792	312345	270778	303744	247737	227945	431995	419766	339916	466170	303519	151144	283920	268948	216735	205557	291821	172136	274675	139359	223607	238485	237132	247309	227745	149571	224596	262411	220220	207081	249105	243639
Maleic acid	29999.4	23855.5	172248	38764.8	39599.2	90246.7	38868.4	60165.6	47871	47563	84895.7	33811	30697.8	18385.9	30052	22496.9	36507.9	19278.9	29972.7	22353.3	17260.1	19705.5	10661	17460.9	10604.6	42423	42316.8	21509.4	22569.6	31115.8	22751.9	48569.9	24144.7	26222.4	18218.1	52281.6	17144.8	19254.8	64461	15085.4	35979.4	68787	11042.5	18672.6	69760.8	25576.6	34032	50610.1	44133.4
Fumarate	6.60848e+06	N/A	N/A	4294.59	362358	357775	333810	293597	197327	N/A	257328	552285	1.67775e+06	320552	N/A	N/A	N/A	968178	N/A	N/A	N/A	1.16389e+06	1.95439e+06	N/A	N/A	N/A	796206	N/A	N/A	N/A	N/A	N/A	579799	336733	N/A	669170	331293	1.09462e+06	N/A	N/A	N/A	N/A	1.39286e+06	N/A	N/A	N/A	N/A	N/A	443972
2-keto-isovalerate	30611	24914.2	245693	78341.3	32994.1	13715.1	113886	126382	78118.6	33646.8	51014.3	24208.2	40323	55719.5	14045.9	37960.1	44636.3	37932.6	39746.1	64851	25410.2	49112.3	21678.4	23343.4	64094.6	24757.7	33452.8	29175.5	42535.9	24901.6	19331.7	51479.9	44155.8	26022.3	31395.8	37571.3	74464.6	20655.7	20431.7	31541.4	31700.3	50040	30034.4	35034.3	8859.37	18344.8	27907.9	57419.3	54455.2
Guanidoacetic acid	3235.51	4731.46	2809.7	1077.48	2229.96	1335.37	1254.7	3343.4	896.731	3736.22	1403.82	1873.08	2405.04	2726.6	1346.66	1139.81	3828.25	2067.71	2712.44	1973.11	7058.14	1935.36	2056.78	1040.19	1026.21	2134.06	2501.03	3277.87	11295.6	4782.65	3001.9	3565.58	16577.8	3786.76	6772.32	9620.98	950.105	1293.24	6993.4	5427.25	2630.18	1511.76	4866.93	2444.28	4730.06	2338.16	3144.04	1971.26	3014.53
Methylmalonate	444.162	2159.1	N/A	1024.24	1038.3	624.804	1247.83	1269.46	1174.04	2512.75	334.705	470.289	N/A	N/A	1703.87	1732.61	762.601	755.149	1517.57	765.73	499.24	585.12	754.772	1036.84	N/A	1326.21	1332.96	605.81	627.138	931.525	875.632	1372.37	640.395	1126.07	595.632	N/A	1356.65	2994.22	769.077	732.011	1776.86	533.694	1134.1	N/A	590.906	710.874	1602.29	1499.19	865.628
Succinate	12221.3	9093.35	5470.35	6431.56	20125.7	14905.8	8470.93	6817.11	17094.9	28642.1	3445.39	4544.58	8682.2	15635.2	10877.6	18956	2539.96	5618.99	9847.41	2840.27	3320.08	31699.8	17412.2	3572.67	34417.7	15190.2	21872.9	29961.2	8698.77	4534.8	34570.8	25823.5	35376.2	5051.47	9737.93	14471.4	14942.2	47876.9	8217.54	5471.44	7707.91	4449.13	35587.9	44635.9	10935.4	30723	50711.6	17722.4	50510
L-Threonine	58257.5	8024.06	10625.2	6631.34	8335.85	17317.2	8222.69	9397.89	3549.63	9781.13	6372.02	7496.79	8307.74	8848.21	7997.03	5146.35	14650.8	5186.92	11751.9	8842.23	14144.8	21518.1	8416.87	11179.2	18403	10206.1	18581.2	10966.7	15563.8	7556.8	10210.1	8230.99	12296.9	6875.17	2597.08	8113.35	7296.37	18646.7	7322.8	10954.3	9847.25	14898.2	5658.78	7448.49	8700.35	5201.81	12930.9	6188.08	16567.3
2-Picolinic acid	252579	219077	141813	106072	52308.7	58336.9	154456	125125	57854.6	43207.7	36069.1	54402.2	74626.6	56235.8	41004.2	62193.1	31617.7	65372.5	55422.8	39754.8	15463.2	29256	38467.5	178461	197636	63129.5	65253	9937.09	14066.2	14656.6	8013.97	11940	17472.9	12014.9	12569.6	13444.4	16395	20032.3	11567.2	14082.1	20146	17529	37180.1	31328.1	13030.8	26647.7	35446.5	28676.6	18580
nicotinate	24189.5	4754.14	4081.78	3062.14	1758.26	2346.35	2825.64	814.968	4101.31	1510.4	871.617	1065.36	1199.52	1309.96	4142.97	3199.59	1805.16	2110.69	1722.44	1744.05	3432.48	2169.99	2370.83	3734.71	4997.8	2656.98	3484.35	1642.3	2541.32	2319.5	3680.45	4073.25	2521.14	4928.25	2651.62	1881.48	2359.62	5808.96	4728.37	1998.36	1748.53	3808.23	3831.65	2276.37	1433.82	3178.84	4534.76	2685.33	3283.08
taurine	3472.88	3072.17	3580.29	11868.2	11323.3	1931.97	4686.74	3852.51	6339.92	2206.29	2037.22	2268.4	2319.6	1589.37	1378.7	1173.65	1515.42	4405.34	2346.46	2746.22	2329.3	4548.61	5209.79	3717.63	6670.18	2642.74	1651.69	686.538	827.401	19828.4	5645.38	2889.21	14137.3	1085.29	24787.6	889.645	19745.6	3303.97	48227.5	16235	960.433	3511.48	54615.1	1079.88	17632.2	6051.19	26295	48979	34805.9
Thymine	13214.6	22332.1	9702.86	4050.27	5534.51	10670.2	9366.2	7069.42	9901.13	9431.7	8104.53	13747.1	6227.12	14873.3	16234.5	12514	43665.2	12379.3	8615.41	29048.8	9880.22	15810.2	10550.8	3160.67	5465.01	15421.2	35286.5	27665	114272	118544	65672.5	18150.2	32041.3	19311	18405.7	25804.6	19993.5	22614.5	21306.2	10084.8	12746.6	24044.2	35505.7	16485.3	12127.6	7839.4	11914	8932.51	23487.2
Pyroglutamic acid	3331.8	9419.02	3001.79	5713	2120.94	2841.67	3685.24	4851.84	2487.75	2817.92	3712.39	5013.96	2130.89	3025.88	5272.36	3447.87	2294.06	1728.6	3453.18	2981.41	2116.91	2798.9	1242.01	1773.96	2473.1	4257.14	3141.43	1230.53	2675.63	2132.43	3095.29	3617.43	4227.49	3102.41	2290.52	6518.54	3274.76	4622.04	10396.9	6107.95	3452.45	4259.63	1380.43	2273.51	4299.41	5519.6	2787.96	5361.3	2948.28
5-Oxoproline	3880.91	4766.88	9361.49	4583.02	2790.64	2075.97	4963.26	7005.37	7711.14	3641.07	4231.66	8766.09	2936.08	5116.49	3454.76	2315.27	6179.91	6050.35	2841.59	10003.4	4530.56	2002.4	2073.94	5178.28	8445.89	12315.8	4949.81	4629.22	2766.8	5779.63	8059.31	9100.61	8815.62	4829.99	3543.84	13796.6	12075.6	6509.36	6880.28	8295.41	5490.3	3371.57	3439.08	5139.47	12103.3	12592	4695.14	4504.69	4941.58
Citraconic acid	7238.56	18953.8	22774.6	28847.4	18079	17496.3	25502.7	9503.15	16909.6	33780.7	20188.5	33869.8	25084.3	16935.9	12841	31339.1	16907.1	19013.1	40844.6	22426.9	45218.1	16619.4	16546.7	13708.3	8753.3	17626.8	4528.22	17807.8	33228.1	20557.6	14375.3	8753.75	17428.7	11145.7	10601.5	20200.8	26288.6	4570.01	24775	10322.5	48099.2	14068.7	97246	23630.6	28162.9	26698.5	16310	18673.7	12749.5
2-ketohaxanoic acid	4873.95	9050.23	7576.3	4224.39	9417.49	3307.28	4980.44	7478.31	8357.01	6224.08	4566.68	3937.45	3634.89	5249.35	4438.7	3919.87	2939.09	7847.62	4781.57	7547.96	7827.1	3905.01	6528.46	3732.3	4565.12	6575.63	3661.91	6977.07	6634.42	3492.32	5380.58	3088.74	7512.45	3332.74	5857.94	5196.44	5503.63	3414.4	6309.08	3859.84	5694.04	3190.65	9602.17	4714.11	7155.16	5401.32	3442.65	9328.8	6050.18
Glutaconate	130755	23951.7	13980	30785.9	50039.2	67469.3	47816.4	52715	37934.6	17943	53164.5	26686.1	98068.6	56115.5	52694.8	97307.7	28955.5	36415	12193.4	40435.3	46922	35964.4	32087.3	27528.1	68323.7	45606.1	27237.8	143823	31038.4	30394.7	37665.9	56943.8	41904.8	54874.5	46309.6	34131.8	25633.2	35507.3	34151.3	37943.2	13235.4	46660.4	99393.8	140743	36335.8	149984	33449.8	16808.2	66108.9
N-Acetyl-L-alanine	6886.34	4167.54	5443.76	7914.14	3186.62	5090.13	1996.58	2379.68	4994.81	2729.45	1747.44	2394.95	3480.2	3075.63	513.177	2647.57	5215.85	4576.12	5810.53	3184.54	4233.19	5821.83	3748.1	1544.35	3897.8	11922.8	4101.26	14513.6	5722.84	4496.32	11069.3	2965.22	6783.94	9785.17	11939.6	49229.4	19627.4	5451.14	7532.53	8696.83	2365.49	6712.13	3995.16	4450.1	3489.87	3440.26	3651.71	5429.19	4502.62
L-Asparagine	6703.9	5538.24	7492.97	5933.57	3125.03	3544.58	2011.88	3082.97	2024.67	4550.62	5318.77	5537.16	2806.52	5823.87	9977.22	4834	9379.07	1780.22	3010.71	N/A	3806.78	5671.7	5340.17	4137.54	4904.55	5221.03	10856.9	3136.35	10547.3	2129	2454.54	5460.94	5473.99	10590.2	3917.08	2642.66	6455.5	2899.62	5587.59	8199.08	4917.54	8493.82	6668.26	4440.67	8506.33	8368.62	2899.57	3300.8	4559.68
Oxaloacetate	854633	20820.3	115969	48381.3	16701.6	14648.2	10596.1	26323.4	18617	11256	14489.7	32683.3	24189.1	24112.6	13346.3	9915.52	15947.2	45628.3	23543.1	11940.2	29491.1	28142.1	18749.4	99033.9	52083.3	50315.7	12285.3	53741	48260.3	18590.8	15743.7	21207	38675.2	7254.39	24411.3	12568.7	14978.4	62173.1	18306	145771	20768.2	33839.9	41560	39546.5	23407.8	16360.9	25659.1	30475.8	28665.3
L-Aspartate	89534.2	48437.4	70215.4	23395.4	22786.3	9386.94	20300	15057.1	11783.4	28482.1	15437.1	15840.4	16501.5	47527.1	18357.2	21203.7	13832	14299.4	18246.8	56700.6	24141	30207	11218.1	9447.6	17518.6	16781.1	13209.9	10618.3	19778.8	11632.6	16301.4	5898.14	12055.9	7963.76	9031.86	22915.6	12305	18709.1	8633.97	15052.5	10813.1	23194.9	13467.1	19100.1	6951.59	4087.19	11687.8	13813.1	35719.7
L-Malate	7375.06	4639.06	4.85046e+06	N/A	228428	657721	792622	814754	479357	241820	650927	690644	1.06226e+06	898086	567144	618046	777993	1.19178e+06	754417	533191	490933	164217	53002.4	86953.2	510371	1.18076e+06	303137	146138	22899.5	473829	211738	307951	129088	77521.8	152955	147528	284423	328434	112414	484380	241682	37744.3	56820.2	464466	97946.2	26092.1	49552.8	73643.4	439892
Adenine	22391.1	3207.37	30825.8	16578	3426.71	20110.8	7649.97	21816	19547.9	21335.5	27451.5	5142.17	32745.5	20156.7	10308.1	32658.3	22243.1	11804.8	31844.2	42124.5	28620.2	39967	17389.9	49101.3	44077.3	42786.7	46762.3	10079.2	95303.1	39358.8	21004.9	24065.6	21884.1	N/A	13459.6	13053.3	8862.12	36326.2	4729.54	16844.1	8213.98	13496	7278.76	11752.5	16795.9	10903.2	19236.3	44930.9	14411.1
hypoxanthine	12526.5	125516	26578.5	20673.3	34344.4	21577.5	4652.38	8230.64	15741.8	5155.9	44229.3	18320.2	26673.6	2372.34	6610.89	28967.7	16346.3	13173	N/A	24838.7	N/A	2185.16	15880.6	27891.3	14719.8	59299	15813.5	10874.5	25304.4	7476.59	19431.2	29477.6	29698.6	39113.2	19267	22005.3	39374.7	10806.1	22629.7	12174.1	27964.9	N/A	14475.7	N/A	13402	10915.5	22213.4	11289.2	25490
anthranilate	4495.95	4532.73	3337.78	10459.1	2194.96	22998.4	4483.91	5676.41	18666.8	2440.19	N/A	4579.46	2778.68	4495.34	9843.85	4503.11	8088.68	4188.37	3197.45	N/A	2347.36	N/A	6337.83	N/A	2582.01	N/A	8173.15	3290.95	16187.5	9381.37	3046.98	6552.96	28933.6	4181.12	3900.9	3338.96	2287.96	6823.84	8494.51	3248.95	N/A	5119.19	4920.33	2826.82	11358.5	8822.26	5708.25	3392.62	2771.91
p-aminobenzoate	58117	24689	31511.5	41918.6	35530.6	26578.9	22665.1	30066.6	24178	7111.26	31669.1	21516.8	18546.2	16007	6614.57	41002.1	40693.1	23563.7	35598.9	37364	33121.3	34690.4	31850.5	64585.1	70626.9	36743.4	14635.5	9069	24414.8	13189.7	38897.5	16926.4	12042.4	29238.2	14238.1	14378.7	25751.2	11725.2	22683	19716.2	56450.8	21145.8	21528.7	27081.2	23084.1	36737.6	13258.1	21377.2	31582.4
p-hydroxybenzoate	987225	93213.7	596758	567442	150112	74007.6	N/A	413047	90217.4	2.30187e+06	353467	N/A	193481	N/A	143309	583729	71662.2	N/A	98224.3	839749	49068.2	277437	747922	999843	105230	164029	70581.6	327709	208640	98920.3	118414	318406	132377	88094.2	142955	39493.4	95338.4	212011	49602.5	26489.1	246135	131002	46863.5	368073	47955.5	90877	166660	394681	131059
Salicylic acid	1.37181e+06	238542	483510	32693.4	17547.2	41633.1	N/A	185707	9063.97	503566	6770.74	N/A	59377.3	66918	32370.1	61326.1	28127.2	67371.9	168417	228998	82479.2	N/A	192511	248031	405676	26730.6	52574.4	13159.4	12624.6	N/A	11177.5	22889.4	15346.4	10201.8	8420.7	18227	26326.2	16588.3	5520.79	12938	48382	18873.9	13329.3	16808.6	15611.9	17721.4	7208.88	61263	118892
Carbamoyl phosphate	N/A	N/A	N/A	930.775	694.658	1849.1	1618.26	913.698	2315.81	1621.57	1626.33	929.982	935.502	N/A	1847.23	1159.92	3249	N/A	1142.61	917.493	698.004	N/A	922.668	687.688	1258.32	679.581	1163.03	1155.89	2126.37	1182.63	N/A	N/A	700.281	1160.96	1830.95	N/A	689.31	928.705	934.95	2079.28	701.213	927.464	924.324	1391.59	1159.96	931.362	2357.66	1618.67	704.041
Phenylpropiolic acid	18758.8	16545.3	22888.6	30275.1	8274.1	12636.1	19079.2	16923	6048.13	18541.1	9552.4	17198.3	14132.5	5803.16	23995.2	5326.47	14599	13409	10190.7	18484.2	17459.3	11050.3	8826.43	16788.7	12197.5	37599.2	10786.5	10328	20543.9	16471.8	34849.5	14749.1	14653.9	6918.91	9986.15	13579.8	13822.1	19015.1	14922.6	12055.4	5782.27	7291.75	5527.24	10164.8	6293.11	11109.7	15470.8	10544.5	9523.48
L-Glutamine	26431.7	25244.4	12287.1	19524.6	41440.5	14281.8	5486.26	11544.9	24413.2	17188.9	8643.89	20909.9	8485.77	36454.4	10423.6	5118.45	10419.5	16677.1	21381	7749.01	17650.6	45757	17611.9	24630.8	8760.91	28448.5	25218.8	7679.43	8847.19	22764	39335.8	16427.8	19863.4	9910.81	13242.2	25441.4	11944.6	2972.75	19440.9	15761.2	29243	13074.7	10404.9	12473.3	21150.5	62518	16350.1	11686.8	9727.06
2-Oxoglutarate	142976	1.12677e+06	103883	459172	463124	465015	465297	362658	366505	198303	332743	283048	313279	358838	301260	290125	377850	408882	443077	678119	540197	809469	623609	667972	700226	710245	634242	715845	558948	617044	658896	413285	702769	508740	706001	754919	767154	440626	723692	692877	707194	791533	812268	530370	949752	827738	804562	706083	625559
α-ketoglutarate	7696.67	51335.7	5818.19	27630	57893.6	82752.8	70227.7	59147.3	47106.1	56853.9	51224.1	36918.2	59720.5	61679.3	72686.5	51486.4	84579.2	59348.4	59233	69014.3	63236.7	52646.6	55188.5	83945.4	58272.1	71024.4	61369.9	77370.2	63734.5	77025.1	82276.5	70998.1	60243.4	56045.2	135419	82764.2	80122.2	91914.8	69919.9	92205.8	73132.3	111894	65926.2	69868.8	66050.2	98778.8	73659.7	72457.2	85845.1
L-Glutamate	8176.86	13651.8	10228.8	10248.4	17510.9	25158.8	14071.2	32697.2	17856.4	8886.16	10134.9	14306	17415.9	13426.9	8438.47	29920.2	18829.2	15467.6	18775	37751.7	10561.4	30778.5	13310.2	29935.4	16367.2	20024.6	57290.3	12317.7	13062.1	24052.9	11498.7	20923.9	8032.53	10624.1	8784.27	3205.28	10755.8	10342.6	10638.2	20044.3	9852.78	21716.1	10159.5	26167.2	19218.6	13307.8	18697	12818.7	20426.2
mevalonic acid lithium salt	234519	84823.4	2913.95	2018.91	2727.31	2887.04	4446.54	2004.37	1666.88	3077.16	3938.63	2479.31	9917.57	3015.03	3429.23	4748.8	903.543	4203.92	2649.17	2348.83	3556.68	2938.04	1929.74	1833.85	959.403	4783.91	3383.69	7655.85	3606.17	2348.71	5358.54	2444.39	3684.92	10008.6	2237.28	1200.11	2790.86	1894.83	2399.99	8737.95	4702.42	4566.03	2467.85	2511.51	2574.19	2813.02	2622.23	1668.11	5238.53
2-oxo-4-methylthiobutanoate	745.825	986.929	1056.13	1767.96	1295.87	1256.22	1151.55	381.053	865.933	1969.04	1225.61	1837.56	1044.75	562.649	1372.02	1384.05	1147.46	1163.65	937.602	1236.53	1430.79	2102.3	1281.84	2190.85	2655.77	1652.22	983.845	1042.39	1333.91	748.042	910.875	1611.53	2769.73	1336.33	1533.04	1256.21	1145.96	1986.31	919.437	1538.77	2573.74	1697.54	612.08	3312.85	1507.66	3380.77	3230.45	1013.15	1762.84
2-Hydroxy-2-methylbutanedioic acid	1791.92	2328.74	6327.88	3785.7	9719.95	11485.8	3402.13	5779.92	5872.65	4943.02	6093.6	6391.17	6832.59	3765.37	2932.66	5061.18	6181.1	4959.42	2591.97	12865.6	10554.1	5329.26	7813.87	15936.8	5138.77	7744.66	3601	2918.65	4300.42	3790.6	9073.62	3340.48	6118.97	N/A	4431.41	4265.35	3946.34	3917.98	3060.73	5458.26	5106.91	14884.6	4059.74	5873.66	4258.49	3394.11	4671.44	5428.02	4428.84
2-hydroxygluterate	6251.27	77400.2	6382.81	25055.9	26504.2	9515.61	20807.1	28029	18582.8	21287.1	10860.5	22928.5	15226.1	26510.4	5697.91	20493.1	9442.9	22343.6	12979.4	7826.88	N/A	47305.2	76665.1	56686.9	7492.29	36899.8	14721.9	19045.7	33254.8	14004.9	15794.3	14619.1	37844.9	5515.24	5294.97	12829.6	8641.68	3723.85	9098.92	30414.9	17491.1	21958.7	15543.4	9166.15	14011.4	8246.74	23135.9	19060.2	6373.47
trans-Cinnamic acid	85983.7	N/A	3317.48	4332.04	1284.82	5013.54	6247.5	2477.88	2338.6	259474	59015.4	218175	N/A	247138	80282	357816	120930	338072	322859	363397	414774	512553	390126	193523	425950	414297	326373	294698	476409	312472	452800	469457	448377	512841	487482	592631	515109	476167	491767	512988	164391	540691	518245	378390	406985	385736	420222	396996	567564
3-methylphenylacetic acid	40953.6	8783.3	6432.77	13322	8833.57	6766.29	7543.41	1630.94	10132.2	3531.04	5925.02	12585.9	4393.49	12609.1	6560.83	5844.45	4518.28	18043.5	3694.43	9525.58	10311.1	5053.85	10951	6010.06	12094.5	5880.5	2695.14	9048.75	6983.27	8512.8	12643.1	5186	1696.32	6968.85	5354.12	8019.18	6764.41	3137.11	3945.17	16442	24130.2	7125.19	2385.7	11135.5	5862.37	889.85	8024.16	7052.71	7769.19
Tartaric acid	22329.5	925.614	1183.42	3083.28	1561.65	1980.94	2658.95	909.161	1276.87	1153.74	1951.42	1551.17	2844.98	1939.56	2194.7	1798.25	3311.98	1619.93	1953.9	1882.69	1484.21	1927.6	2714.41	2395.34	2552.04	1107.01	2924.77	2314.18	1496.24	1915.99	1112.18	1093.9	2288.8	1218.83	2142.49	1180.37	886.281	839.993	2294.04	1525.65	929.061	928.678	2371.32	3051.86	873.282	784.238	973.42	2810.94	925.732
xanthine	19923.1	4736.2	3406.17	5744.1	4474.07	7864.7	2227.55	5139.62	7370.9	5837.62	5194.11	3968.21	4896.15	3652.31	12314.7	8849.86	5211.88	4046.24	15854.4	9076.02	2642.51	9855.31	5009.87	646.201	3655.84	3326.18	3206.99	5776.42	5206.39	5350.87	3732.41	1700.36	9096.32	3981.95	5216.48	5434.8	4922.31	6320.02	5479.14	8038.28	7532.05	6221.22	3627.15	11846.2	2807.13	4566.79	3004.76	4156.72	7001.48
Hydroxyphenylacetic acid	35004.1	69278.2	22336.1	21335.5	12010.7	7173.18	18636.2	13841.1	12546.7	15835.2	14937.4	40860.1	6068.88	52185.3	28791.9	6117.69	42867.6	68624.8	13502.8	10456.9	10943.3	8711.48	18998.7	14916.5	12739.3	8066.55	9981.41	9015.57	4637.37	19895	16098.4	15589.9	6025.62	11597.9	14756.7	13302.8	12350.3	14429	13695	7515.7	20815	16214.9	11129.5	16364	12442.2	19520.6	5909.41	12296	12284.2
4-aminosalicylic acid(IS)	3658.53	7265.68	9454.32	263335	N/A	1.47756e+06	1.48803e+06	1.45319e+06	1.40179e+06	1.55576e+06	1.38e+06	1.37753e+06	1.48203e+06	1.57769e+06	1.39763e+06	1.39789e+06	1.52455e+06	1.33261e+06	1.72752e+06	1.68476e+06	1.52616e+06	1.61629e+06	1.51037e+06	1.54415e+06	1.5219e+06	1.68801e+06	1.50394e+06	1.46029e+06	1.43179e+06	1.44356e+06	1.50582e+06	1.44196e+06	1.77861e+06	1.54976e+06	1.45005e+06	1.57099e+06	1.45787e+06	1.54848e+06	1.52534e+06	1.50146e+06	1.64799e+06	1.42427e+06	1.63138e+06	1.53375e+06	1.72148e+06	1.60125e+06	1.61192e+06	1.52634e+06	1.65526e+06
2,3-dihydroxybenzoic acid	423024	171431	301282	1.81122e+06	698333	54065.7	7973.84	11241.7	6735.39	4574.11	6032.24	4002.15	5571.06	5365.73	159646	5470.52	8511.34	4572.44	3403.76	6772.76	3793.66	8697.98	3812.9	4424.32	4901.08	9457.14	7748.34	6355.36	8223.41	9085.88	7011.42	3974.38	9598.92	9477.19	5433.92	5598.25	4942.12	4233.25	3261.31	2451.31	4517.15	3729.08	6386.08	9037.25	3168.79	4280.2	7144.57	8569.37	4693.57
orotate	12208.1	12058.8	37816.6	21838.6	21204.5	18563.8	15197.7	12841.9	28182.2	55023.5	5736.13	14784.5	28517.7	11747.7	7239.42	8169.94	10158.7	5486.97	23020.5	25922.2	4639.15	11014.3	6552.65	25482.2	12562.5	8737.99	27489.6	33014.3	8609.27	21511.2	25958.2	19246.1	12414.1	11186.6	9682.9	11013.1	15217.1	7216.46	19439.3	15589.4	6442.34	20740.7	11855.1	3421.71	14194.6	16284.2	19102.4	10289	4628.81
dihydroorotate	15102.3	36071.3	17892.4	14052	17727.2	13027.8	12910.1	10960.1	9781.44	8605.12	13758.6	11544.4	15046.3	13928.7	41342.6	20585.8	5849.23	29864.4	9655.4	10608.8	12407.9	13600.9	11707	19286	18237.5	20273.9	4496.36	11286.2	14483.6	24872.8	14262.6	5512.28	23314.3	15444.8	5861.25	12646.2	9196	7218.28	7906.29	9992.27	10798.8	11566.3	6035.96	18642.1	8377.57	6320.6	18225.4	11729.5	17557.3
allantoin	8296.31	2639.2	8680.36	1203.77	27081.5	1647.42	1673.56	28146.4	1891.39	1901.18	19743	3124.55	8949.1	4462.81	23139.3	19043.3	23594.6	10984.1	25049.4	34461.2	21325.3	20192.4	9270.05	36228.4	19654.7	6567.65	28441.3	7643.44	10681.6	18670.4	25074.2	8248.29	7508.72	22251.5	11131.6	15408.3	20338.9	12445.7	10170.6	15628.8	7387.36	9469.24	8263.67	14712.1	15188.5	18911.4	11411.1	2150	15588.5
Benzenesulfonic acid	2786.33	2256.16	61015.9	53221.6	30525.5	26800.1	30517.1	1.40127e+06	25773.5	16125.6	21979.1	16955.9	31830.4	23075.2	20278.7	20337	24095.8	425547	23657.4	19028.8	17403.9	11774.2	22341.8	22302.1	28653.6	42420.3	22512.9	15103	8230.03	14571.9	13108.2	19051.9	18436.1	21796.5	20357.6	18071.1	12654.3	43051.4	24354.5	33921.6	16836.5	24272.7	11382.4	22874.1	9141.48	19359.7	20570	18763.3	13197.4
Aminoadipic acid	8214.8	111577	28279.2	17639.2	6074.05	3934.93	9259.44	6510.46	9380.71	10444.6	10101.8	26158.2	9956.34	7895.98	9645.73	8722.91	13912.6	25228.7	4546.42	28721	26792.9	12287.4	N/A	20572.3	6951.89	6807.95	6496.07	9697.28	11249	11243.5	13182.3	5952.91	9008.43	13393.9	4365.06	N/A	20869.1	18101.1	18160.8	3968.68	9926.29	24339.5	41990.1	10689.9	13944.6	14720.4	5885.79	11963.2	13094.8
Indole-3-carboxylic acid	3384.82	76504	6795.69	24268.5	4491.55	3460.98	7442.51	9031.62	8014.04	14901.8	10122.3	12143.4	14910.3	9383.9	9607.1	3113.97	39262.8	45494.2	9069.85	11111.1	5805.61	15594.9	30394.1	7614.74	20950.6	11059.3	18611.8	15484.5	7658.19	22210.6	13337.5	9272.59	8277.3	25592.5	9038.26	11273.5	18830.9	55525.4	24152.6	8319.37	34051.8	7311.88	10580.4	11539.5	30399.8	10026.5	6759.31	4539.88	25626
phenylpyruvate	8109.71	6690.68	6013.27	4274.4	5404.69	4724.45	3308.52	4602.99	4248.55	4166.68	18424.6	4620.03	14270.2	6416.03	3630.06	8002.31	9108.76	6865.62	16033.4	20458.9	8742.66	7138.61	15119.1	16988.1	10354.2	7182.54	17845.6	9419.53	9915.16	11824.4	15225.3	9534.04	9900.18	9069.85	12702.8	6083.89	13253.7	9127.95	7443.65	6043.94	28850.5	6173.12	8101.09	10317.6	4741.97	5865.88	5998.86	6627.33	8766.95
2-hydroxycinnamic acid	16331.9	43903.3	57155.2	8421.7	8902.27	16482.4	9058.87	3580.14	10725.4	19443.4	11576.8	9247.01	1633.79	3656.91	6673.46	2070.45	5537.94	14161.1	5634.1	7549.01	7703.95	13462	20200	17516.4	20959.5	4531.54	8610.28	12323.2	7916.64	36131.9	104419	8057.12	38556.3	22374.6	30732.4	10458.7	7415.08	11606.5	81090	11513.7	6220.14	29455.5	46190.8	9428.5	14413.9	4300.9	15415.7	96444.4	10393.6
p-Coumaric acid	15992.5	18344.8	68244.5	24739.8	35430.8	5628.33	7791.72	4219.56	5209.12	4585.69	8187.6	5277.11	15910.6	10556.8	4517.15	3100.35	13728.7	3861.01	15816.3	14298.7	11747.1	10931.3	4573.01	26854.6	6174.92	9946.25	13082.5	6096.69	12246	28541.2	80237.4	11105	10865.2	5865.07	17920	10308.4	75616.5	5773.9	18206.6	23369.3	37320.6	7051.36	44104.8	7791.74	39290.8	26158.1	54460.8	74558.5	34177.3
L-Phenylalanine	19182	9176.49	14557.2	15060.3	9997.77	22509.8	19925.3	30283.1	22533.1	23676.9	25812.6	16248.4	14930.8	16335.5	15439.5	20953.4	22986.5	24544.2	10565.5	13338.7	27747	22044.7	9385.6	16525.6	25244.9	9351.04	12311.4	8825.2	18224.6	35283.8	17962.8	11539.7	11680.3	16003.7	29503.7	19736.8	5335.75	16006.5	18923.9	11881.8	10281.5	22750.7	8469.32	43389.8	21751.1	22621.3	6380.52	11512.6	9107.8
Atrolactic acid	7322.81	4232.43	20144.8	7007.78	7968.04	12163.1	22916	9696.04	4125.57	14289.3	4572.3	9365.11	9450.05	16012.6	21755.5	22903.7	11229.1	11198.9	7336.77	17241.7	12824	9114.78	10242.2	7464.79	12568.3	8561.93	11157.5	13733.9	77090.1	27579.9	22894.1	14906.8	31019.9	12422.9	14427.4	15612.3	8615.59	6080.75	11762.3	11310.8	4567.81	7789.32	15300.1	13020.6	14432.5	15111.5	15414.1	23917.5	25303.9
Phenyllactic acid	2165.68	1012.8	1905.75	723.54	651.33	708.72	1161.29	1606.87	1508.57	2135.22	1528.63	1962.03	4428.24	2503.45	1256.58	2038.35	1024.77	802.08	2172.04	1164.99	1781.95	1732.99	1253.7	2498.97	1167.7	1339.62	3479.3	674.415	1073.94	1607.07	3807.22	1302.7	1029.05	3724.33	2308.44	1071.87	981.99	2142.41	1430.25	1608.37	3820.51	1755.38	1071.32	2983.34	2235.05	1876.14	536.985	1703.71	2482.12
quinolinate	110126	75244.4	25003	36397.4	25982.5	30464.5	33377.6	26217.4	47732.8	41694.6	9415.45	12382.9	16979.3	18425.1	96592.1	14560.3	14671.6	11921.2	14251.1	16407.5	43260.7	23772.8	20499.1	28284.2	52533.6	22198	10253.6	7784.44	9759.85	11327.4	13905.7	5331.28	7477.33	16315.8	25133	5271.33	18034.4	6088.1	16278.7	8781.25	10540.6	10748	9563.94	11701.8	11220.8	12555.4	34166.1	7584.82	21018.6
Urate	11671.2	112670	10128.5	123771	527536	227443	406461	340055	226976	487720	342292	457881	258550	313238	270326	334193	88922.2	162153	144465	217474	242208	270742	233339	152351	152522	346908	159407	61047.4	90210.6	149567	179458	110249	252590	80864.6	223105	153830	245325	81695.6	74065.8	108213	128904	202154	357636	230161	422148	170576	435771	212914	137247
Phosphoenolpyruvate	2305.23	3114.22	11359.4	8097.54	8447.69	2145.72	5115.38	6942.64	6328.9	12112.5	8020.65	14094.8	3564.83	3133.58	7530.61	3734.11	3553.46	10007.6	5310.11	4632.86	8373.37	6507.22	12015.3	2665.84	6975.91	4199.85	5711.89	3737.53	3039.39	7219.88	7739.16	2649.36	6056.81	6478.09	4450.89	9621.17	5322.54	4262.59	1750.12	8530.22	6769.84	4593.13	11712.7	4553.01	2670.21	2499.29	4217.48	6358.47	7466.05
Vanillic acid	729.989	1461.33	1346.91	4201.78	3280.06	3260.05	5132.01	3646.74	4757.11	2123.58	1733.98	2391.48	2710.41	8503.03	1777.5	1890.91	3379.15	5772.03	7919.2	3589.61	8005.59	7020.24	5652.08	3163.6	1710.6	8787.64	7345.25	5149.06	7377.56	5451.85	3481.05	7035.32	2483.44	7362.3	2927.08	2294.07	3033.38	3013.82	1401.26	6043.43	3503.17	635.727	2539.92	3128.39	2210.54	2223.45	813.53	1447.05	1480.87
Glyceraldehyde 3-phosphate	498919	87159.7	492873	543442	584506	224233	85706.6	193881	187779	128148	338614	328859	283044	283923	230432	350751	151524	236920	206433	262025	502512	348532	361742	692803	375788	369587	287472	180658	173881	255368	436589	126596	363752	352445	180252	212346	124386	273824	398093	232741	415170	457512	337381	310519	289902	407457	195085	292835	341443
Glycerol 3-phosphate	4514.34	3647.04	23984.5	51415.2	80564.9	45623.1	13390.8	N/A	38220.8	N/A	54027.1	27817	24005	51916.9	N/A	N/A	33894.7	23761.8	N/A	7491.47	24195.5	12712.7	33834.4	N/A	N/A	52810.2	N/A	14784.1	N/A	2994.7	N/A	103378	13228.1	23482.9	17762.3	23135.2	17359.4	37010.4	22057.7	27475.9	23352	64378.8	45128	23093.3	N/A	N/A	6451.56	12610.5	11297.7
Shikimate	5.5849e+07	3.26953e+07	7.28306e+07	1.97253e+08	3.02749e+07	4.35236e+07	1.13747e+08	7.38943e+07	1.11591e+07	3.63853e+07	2.76802e+07	2.26361e+08	3.73222e+07	3.95185e+07	4.67432e+07	1.12034e+08	3.90999e+07	3.68831e+08	5.18104e+07	1.63661e+08	6.98099e+07	4.11328e+08	2.42679e+08	1.90098e+08	4.2412e+08	6.38967e+07	1.03217e+08	2.75945e+07	3.77771e+07	1.89382e+07	5.62324e+07	5.39846e+07	2.31583e+07	5.65837e+07	7.92946e+07	2.17932e+07	3.00182e+07	2.15636e+07	2.48944e+07	6.49468e+07	1.04184e+08	2.48335e+07	3.39166e+07	9.23125e+07	8.75962e+07	8.10391e+07	7.38322e+07	6.15133e+07	9.53545e+07
cis-Aconitate	23502.7	119090	398155	23215	113118	55374.9	130287	87906	82525.9	43723.7	101664	24133.6	30463.8	21928.4	22782.9	58483.7	31504.7	28851.9	9235.84	35411.8	34492.8	29872.9	18390.6	148685	26774	137714	23751.9	26795.7	62181.4	45552.9	15529.3	21418.1	59099.2	49854.2	44564.4	27219.4	17423.2	43132	58518.8	33296	11929.9	19725	51244.3	66253.5	16440.7	16896.4	20772.3	14411.8	25474.9
aconitate	4445.18	7522.18	17909.2	16690.8	11263	19940.1	15608.2	52754.6	5244.96	45797.4	10969.1	36373.7	19040.1	14875.8	10151.4	10159.2	29205.9	15616.2	9176.98	29143.1	10106.3	33303.5	24177.8	15817.6	6408.29	10242.4	5607.6	13944.5	10363.3	9914.78	15260.9	11332.7	16877.9	10194	27805.8	12812.5	18720.9	10181	11466.8	12563.1	21027.8	7347.31	11831.9	10446.9	5652.1	3945.17	11283.3	4524.67	27549.1
allantoate	5382.36	7006.38	6435.42	6099.43	5922.71	3994.53	8852.79	2695.39	4009.7	5210.7	8889.39	3512.06	10267.9	9949.82	4417.57	2795.2	29959.2	19989.6	8649.36	23137.5	6114.34	7183.3	10311.9	9331.64	7202.22	38673.9	11968.8	4513.44	4081.46	13302.8	10298.3	6941.96	12713.7	14248.5	28149.1	7724.12	9493.89	11673.4	23577.9	6524.51	12611.6	8259.1	32118.5	7289.46	7527.9	7532.12	29367.4	6493.56	8376.15
Ascorbic acid	48809.1	8983.24	5608.4	4269.93	2735.16	1566.26	1425.08	11196.4	6298.51	4051.91	3304.91	10158.9	11066	4050.41	7643.59	11077.8	15925.2	8948.14	2501	4468.11	5368.48	12038.4	9192.05	2742.89	11349.8	2925.13	13954.3	3710.93	4015.52	3628.75	9064.66	5470.65	2792.2	3045.35	3263.77	3359.21	1834.13	3333.34	3703.02	3938.71	N/A	8402.65	7361.85	5505.96	2508.22	4644.53	5141.19	2896.47	14210.5
2-Isopropylmalic acid	N/A	26196.3	568734	1.08009e+06	783600	506815	680836	681277	325789	875499	488223	603219	303942	408838	333365	206394	731127	721083	813250	955292	522016	595342	625842	1.34366e+06	600660	717474	504848	603380	264043	336580	375215	559329	488300	499655	427098	414392	377294	308930	286976	576233	510461	514112	548138	471030	525279	493228	305763	499292	557143
Pyrophosphate	14602.9	1935.41	47434.5	6678.12	19579.6	4240.6	7691.9	6394.69	6140.27	9300.01	5996.6	11203.5	7900.3	10190.2	9612.44	5576.59	16729.2	6070.63	5860.57	25125.9	14024.3	2691.36	15992.5	15343.3	7685.06	19193.6	16147.6	6821.85	15023.8	8463.68	7306.54	11130.4	8598.39	7484.51	6897.83	10366.8	6013.2	9848.38	10003.4	6334.64	10754.8	11524.2	10934.9	5004.63	14219	8883.44	6434.14	20672.4	4789.69
glucono-D-lactone	2597.28	2296.92	2495.03	3700.1	2098.76	2086.35	2002.45	1530.14	4781.98	2336.85	2643.83	3088.82	1988.34	2157.11	852.379	2674.75	3514.17	941.09	1003.32	1031.18	679.645	3266.47	851.785	1842.11	501.688	1730.45	679.8	839.544	1026.78	671.56	1004.99	667.286	1749.8	679.646	1722.48	1448.81	N/A	1028.35	851.296	1706.97	1671.41	1001.83	1946.56	1088.39	1178.76	496.37	N/A	1664.76	835.665
myo-inositol	7619.96	4325.33	83689.8	7335.18	12333.3	12110	14640.7	31741.6	40851.6	11871.8	7426.73	12848.6	28372.9	9100.84	16003	13253	4607.35	12746	14707.5	28310.9	18428.9	26064.5	8629.68	16663.4	8447.74	13854	9747.32	16220.5	131815	12695.8	13076.6	6466.35	14496.1	7016.81	21877.1	27865.6	18904.7	15906.1	12012.1	14998.2	22550.9	22130.7	140878	19120.6	8578.64	8878.35	28168.7	6644.73	12578
Hexose_Pool_fru_glc-D	2788.63	2699.2	2624.84	24759.2	65560.1	44384.7	43131.9	139107	47862.3	109162	40986.3	27892.4	31292.9	36415.1	14985.4	19408.7	18999.4	6272.87	7499.89	3901.11	21229.3	6631.82	9734.85	23659	9426.15	22973.8	13392.2	9547.86	9272.86	7704.65	18193.6	6099.1	6337.89	4686.88	3421.96	4146.4	36580.3	9059	3091.68	10035.5	15019.6	6931.39	10237.9	4496.43	26646.8	13731.9	26002.5	5396.15	24421.9
hydroxyphenylpyruvate	5649.8	3614.1	3381.86	5666.47	2031.8	1483.01	2082.79	3437.72	5340.39	2614.03	1999.9	3509.79	3923.58	3498.2	3537.36	4239.34	3592.32	5331.8	4780.02	2817.94	6450.31	3967.45	2445.64	5971.84	2959.04	4101.93	4076.38	4346.12	3505.39	5527.77	4575.17	2906.5	4190.47	4122.88	2131.63	2368.92	5117.46	4318.93	4298.3	3666.35	4163.57	4728.19	2899.15	2472.37	7715.76	2854.92	3093.42	2393.36	3245.81
glucose	8385.41	1753.63	3206.13	2037.2	N/A	2825.65	9533.61	6284.56	4464.69	2782.42	6156.17	10536.9	3442.27	2046.08	5325.79	5800.46	2261.24	6016.76	5434.24	3687.07	3142.25	5216.88	11430.1	7005.31	8975.18	2284.37	3626.32	4132.33	1783.67	2421.21	4562.44	4943.21	6624.75	1798.25	7770	2567.42	3602.59	2330.35	2784.3	4043.23	3828.46	5381.34	7422.19	2433.6	4825.34	6450.31	4307.48	3027.44	1622.58
L-Tyrosine	8218.33	2572.65	10169.2	9979.36	20695	3725.02	7202.28	3833.86	6619.96	3467.04	8570.44	973.068	2993.15	2930.5	7642.67	3881.57	4371.93	13193.8	8282.51	3206.21	2607.44	4302.27	2828.33	5911.23	22177.1	3719.63	1649.88	8771.38	28116.7	6906.79	20740.8	4746.91	9804.3	8179.67	15858.2	3344.68	18697.1	9619.56	16026.5	10551.4	42994.5	7820.5	10055.8	1910.75	37944.5	9269.89	20867.1	30474.4	90397.4
4-Pyridoxic acid	12183.4	22995.8	9270.3	18130.2	6515.32	8650.45	16337.5	8615.6	12702	11054.6	16079.3	7489.84	5740.93	5954.01	16084.6	8250.81	17829.4	10919.4	11643.3	9128.9	8024.35	15288.3	7130.15	15160.8	4301.04	6446.49	2612.53	3745.09	3621.55	5029.6	7102.56	7517.4	4845.32	2332.25	3245.02	6368.21	5087.13	2241.18	3319.49	8653.7	6068.33	5693.19	8746.92	8603.33	3328.85	5458.53	4070.26	9363.67	7570.55
3-phosphoglycerate	16830.7	9970.81	11978.4	17716.4	26879.4	18951.1	18874.7	16518.2	11361.4	10546.7	17194.2	14733.1	13583.3	11166.9	12462.2	13455.7	27331.5	26864.3	23089.1	9679.53	12315.2	15800.2	15108.5	25214.9	31473.7	19595.3	14871.5	36276.3	9644.35	25765.8	22256.1	15063.6	18753	19900.7	17462	24680.9	14964.2	19124.7	21934.6	26212.4	14817.4	22145	23383	9213.16	43377.8	24292.4	20215.8	19349.8	17152
2-Phospho-D-glycerate	525.11	1047.03	1647.26	908.46	1368.23	605.412	1657.07	N/A	895.308	1964.72	1055.47	1662.67	1964.05	826.42	1507.44	1052.66	1277.43	1283.57	1887.33	450.503	1281.86	N/A	829.401	1430.65	1433.76	450.337	1357.82	N/A	1209.52	1499.32	1284.29	601.989	608.45	1039.34	1407.63	1518.09	1057.73	464.958	1201.89	903.867	N/A	295.514	754.846	N/A	827.165	N/A	902.721	N/A	2863.36
Indoleacrylic acid	1.06694e+06	244932	1.32098e+06	921587	952097	539925	927358	748489	781549	943760	1.08525e+06	1.24129e+06	883402	1.0281e+06	N/A	N/A	965560	878558	959022	995527	1.1576e+06	957930	1.1339e+06	1.2197e+06	1.03618e+06	1.13901e+06	929564	856000	993662	1.0178e+06	877169	N/A	1.02043e+06	881882	979325	861318	N/A	703434	687077	894469	961175	872108	893130	N/A	N/A	950171	1.08037e+06	1.14185e+06	N/A
p-Cresyl sulfate	1.3333e+08	3.95411e+06	1.00301e+08	1.52155e+08	1.00152e+07	2.8541e+07	5.36431e+06	9.34173e+07	1.20387e+08	4.62041e+08	2.09451e+08	1.34236e+08	1.80399e+08	5.83406e+07	4.60043e+07	2.59542e+08	2.37054e+06	1.22973e+07	8.04585e+07	2.33779e+08	3.66261e+07	3.17721e+07	1.45425e+08	4.1593e+08	9.76633e+06	9.36937e+07	2.13786e+06	3.02579e+07	7.13668e+07	2.39432e+07	8.97066e+07	6.58944e+07	2.90919e+07	4.90326e+07	5.86753e+07	9.15976e+06	1.33157e+08	5.2865e+06	3.00522e+07	1.35795e+07	1.32066e+08	7.07774e+07	4.84016e+07	1.20333e+08	2.18049e+07	4.53076e+07	6.70308e+07	1.73941e+08	7.04239e+07
Azelaic acid	860205	1.58887e+06	583875	822614	140462	146018	64464.3	188909	163417	125813	146154	123044	135639	124577	105110	178517	121327	76324.5	249472	83600.8	1.08171e+06	366038	106482	604131	101796	187688	276800	129274	144345	67409.8	396259	65910.5	435240	351980	257242	297022	120200	327580	645943	78579.8	509871	580202	503259	253241	325027	547584	358946	365183	441608
Kynurenic acid	113905	2269.23	340765	259598	217906	159301	254146	230558	167872	296091	240055	266354	239896	262810	270623	288512	201479	211966	226795	283217	311078	247872	321115	368191	322720	273486	200148	187915	92440.8	183561	212395	150076	238692	220971	237613	168483	191568	156770	138214	203708	207531	218669	211952	205452	248880	226882	318842	301480	236436
citric acid	21633	62323.6	70109.6	19291.5	13296	22650.8	17537.7	27998.3	72133.4	15708.6	35273.3	6879.43	11976.2	8104.69	9985.53	23226.6	46247.3	22674.6	9634.6	14889.2	19603.2	29781.8	39431.4	27123.3	7518.89	10278.4	37645	9479.17	18982.7	35616.2	32112.3	9009.29	24157.2	10149.9	23086.6	8210.41	33845.2	11021.7	35255.3	10437.6	15300	9338.93	24184.1	10093.4	37654	18262.4	17730.5	9185.58	11491.4
Phenylacetylglycine	918.843	N/A	N/A	1744.47	415.989	N/A	N/A	1665.52	N/A	3866.45	1484.99	747.511	840.855	N/A	1442.5	2619.17	318.471	676.914	1024.66	1165.69	380.24	330.825	2377.29	3178.5	492.489	1154.82	592.069	717.225	582.14	393.482	N/A	554.209	N/A	N/A	1018.9	N/A	375.626	N/A	N/A	N/A	831.519	699.634	843.02	N/A	N/A	500.515	563.248	1003.35	477.736
2-dehydro-D-gluconate	140571	8976.52	40301.6	2274.22	3375.26	5648.82	4128.66	6327.27	7172.31	3674.63	4580.76	3740.13	5031.27	6380.57	4904.24	4665.81	7229.85	3905.68	7933.52	3566.09	22815.1	7902.71	9574.39	4684.42	8064.74	8088.49	7884.93	3836.84	5016.69	5094.11	7439.23	1218.92	2557.23	4989.27	9508.33	6530.68	5623.27	3121.98	6086.9	3972.54	3189.05	6285.51	2257.57	5044.02	2893.64	12810	6383.31	4666.58	2767.03
D-gluconate	N/A	N/A	1109.17	5644.38	18899.3	20677.5	18574.5	15405.2	74161.4	50577.1	46291.5	64656.4	17916.6	84010.7	16268.7	16162.8	24613.8	50020	15835.6	40658	70426.5	42598.1	37185.4	50498.8	43310.7	69713.4	45083.1	6103.55	60056	6007.67	40295.6	18482.7	24025.4	18973.7	11403.4	38399.9	22800	40200.7	14172.6	26337	41912.9	9137.84	33709.7	21978	21537.5	17745.1	15132.5	7022.58	13836.5
D-erythrose-4-phosphate	2899.91	4530.54	3295.57	4968.85	2049.21	4305.33	3095.57	5990.14	5454.76	4525.12	3300.48	1643.88	2875.41	2861.42	6990.2	5145.37	6980.84	2055.08	2883.1	N/A	2888.8	6021.82	1033.67	2067.4	3295.95	5110.57	4549.97	2487.21	1640.61	4502.85	2483.22	2472.49	4545.72	3700.3	4749.48	3710.29	3497.79	4516.95	3715.37	2056.69	1853.56	2456.82	4097.53	6380.38	3724.85	3900.68	3313.2	3091.07	4956.29
Sebacic acid	17084.9	60818.8	75732	51132.7	41269.7	34441.1	87219.3	101697	27035.6	56195.1	42643.2	65048	30240.8	15370.2	68578.7	9084.63	35925.8	84307.6	88402.8	27391.2	82184.4	25685	19627	35458.1	20688.2	13104.7	16717.1	134572	60850.5	8395.35	11265.3	48956	12621.1	20707	9694.18	21006.5	13311.4	9527.63	28282.8	8982.1	10910.7	17393.3	13288.6	14281.4	10487.8	10804.1	19280.6	8333.75	46136.5
Xanthurenic acid	2807.25	4117.72	2704.24	2241.89	672.612	1964.85	1325.55	1129.61	877.69	863.253	1059.37	1639.71	655.977	11162.2	1530.7	910.261	1296.61	1393.68	28507.4	1325.79	1083.53	484.982	146149	3612.14	774.605	10500.6	1403.52	14021.5	43779.7	6820.69	1502.38	29346.5	64173	47567.5	30749.3	55636.9	53579.6	8030.35	4221.78	44895.9	49620.9	48855.4	13722.7	5497.95	61796.2	43132.3	11959.7	31979.4	19181.6
N-cinnamoyl glycine	633.18	N/A	757.827	N/A	N/A	876.465	N/A	N/A	N/A	653.94	1087.91	N/A	N/A	1527.64	953.23	902.714	873.424	N/A	N/A	N/A	754.453	N/A	960.25	664.926	N/A	N/A	N/A	N/A	1162.62	1794.27	1160.69	1182.34	N/A	2204.62	1900.33	1891.27	N/A	N/A	N/A	1456.12	1897.95	N/A	875.077	870.569	N/A	N/A	N/A	948.162	907.75
2-Hydroxybutane-1,2,3-tricarboxylate	6.00168e+07	1.14341e+07	1.55919e+07	3.79931e+06	323615	111188	3.16117e+06	1.06448e+06	930607	702650	799592	181071	674021	1.48521e+06	270338	505448	3.30918e+06	1.20768e+06	234205	743067	140636	697553	701606	1.4565e+06	929370	910592	28398.6	4.2809e+06	258165	4.13776e+06	18483.8	1.50565e+07	2.58794e+06	437970	1.53595e+07	1.07497e+07	750316	118201	37336.4	300040	430649	355583	8.81708e+06	162957	505600	460309	1.06907e+06	229258	1.13682e+06
indoxyl sulfate	1.92394e+06	271386	631227	1.39139e+06	150636	186902	890755	995351	1.28079e+06	1.13024e+06	379618	1.44878e+06	1.22057e+06	510851	1.24191e+06	1.23518e+06	306820	1.7402e+06	363637	1.11327e+06	326365	2.53721e+06	1.09031e+06	2.09826e+06	1.2303e+06	1.0267e+06	315508	560235	1.1509e+06	332568	826327	524967	562589	754011	1.6467e+06	664406	579348	556080	318017	649197	855422	458709	870642	832451	424737	709030	1.27894e+06	618058	611226
deoxyribose-phosphate	N/A	N/A	3011.74	2058.58	914.981	1495.5	2168.43	3850.69	939.921	941.28	4753.42	1264.24	1177	1656.24	2057.91	2074.95	1747.73	3018.49	3313.9	2354.74	2435.22	1776.39	2885.23	2460.39	2371.16	885.144	1799.74	1166.44	1519.1	N/A	2403.95	N/A	2086.26	1302.55	2446.61	N/A	N/A	1949.68	1180.59	2111.56	1048.35	N/A	2635.22	1482.94	3302.91	2396.64	2395.32	1558.23	1180.68
pantothenate	217169	74162.5	316155	258740	136203	99059.2	152770	267913	99985.4	141124	132873	146001	109318	184823	163909	164713	120214	191296	151746	198895	189804	155757	197781	282055	297400	172686	163046	135078	130026	117455	151056	116843	113452	139417	100659	87198.3	83152.7	109968	126827	61697.8	156749	174243	138631	141322	119076	117405	168519	122740	154015
D-Erythrose 4-phosphate sodium salt	6860.7	1343.45	4333.3	3805.45	1158.9	4317.6	N/A	1566.65	1157.85	1571.5	1566.1	2276.7	1175.75	4561.9	1980.4	2162.75	3558.75	3043.7	2749.45	1525.8	3552.05	N/A	792	2091.75	3142.85	N/A	1568.85	2356.85	757.3	1962.95	4636.75	2749.5	1519.4	2942.65	1178.85	3534.25	2750.35	4007.5	2358.4	3820.7	1554.95	9939.59	4708.1	4092.45	2741.45	N/A	14163.2	4550.45	5889.82
3-Isobutyl-1-methylxanthine	1673.44	2106.37	2849.63	898.822	3722.47	2622.27	1804.75	1203.86	602.035	1498.22	2098.17	1509.83	602.64	903.821	1498.93	450.059	1498.92	759.589	3680.29	2105.07	1202.29	1197.51	449.387	1362.04	1955.29	1274.48	2250.16	2174.33	983.417	2565	3453.39	1491.95	4070.76	1348.62	4152.89	5734.22	2023.66	752.688	611.821	1946.72	6970.27	1799.29	2846.55	3302.98	2117.5	2411.06	4045.19	3091.97	4199.75
deoxyuridine	32805.1	3294.84	19831.6	14893.4	6909.13	17453.7	5503.47	22378.2	18529	6022.47	7327.33	5081.55	11567	13513.9	5332.05	11899	6927.08	7503.04	20710.2	13836	6021.03	4972.54	5568	26649.8	25330.3	26218.1	11669.7	37808.9	13895.4	19224.3	17747	18545.5	11597.7	12597.1	14566	27981.9	15353	26713.6	9803.72	14740	8822.64	12285.4	19837.1	13835.4	10368.2	23227.6	10915.5	15045.4	16304.5
alpha-D-Ribose 5-phosphate	4016.35	748.379	7296.75	8967.66	8222.45	7738.51	4694.52	5274.77	16173.3	10259.7	7796.31	4083.01	2870.9	6099.34	4885.56	6666.43	4388.84	7706.4	13501.4	7749.48	6098.44	4822.51	2056.88	11776.6	5702.59	10345.4	6828.46	9430.91	22445.4	4064.63	5703.2	6672.26	3376.59	11801	3065.15	4803.84	6154.74	9534.4	10151.3	8775.32	3643.76	11762.5	6736.99	3645.51	4479.77	6977.17	4443.86	4890.68	2433.6
ribose-phosphate	1168.05	1133.58	3619.74	2176.74	906.831	896.4	899.587	2488.11	1242.7	802.872	1129.17	1183.58	2239.67	3237.38	1359.02	899.245	1806.92	3881.27	1805.08	2703.56	1351.42	592.918	611.202	2008.12	2019.71	1856.55	2420.63	2274.02	2220	2979.24	3085.38	2483.15	1912.61	1554.95	2550.15	2026	1823.19	879.75	893.434	2918.41	1906.79	5364.57	1542.51	1168.4	1121.28	1310.82	1815.38	2260.48	1471.62
thymidine	2418.59	2423.36	N/A	2352.91	N/A	3923.96	3047.18	1699.75	1469.83	1539.01	1145.65	2083.04	1447.46	1040.28	2114.96	1539.27	1577.79	2046.33	1185.15	873.51	1457.17	1199.93	1389.29	1519.06	1220.4	1513.94	1529.99	N/A	1913.82	2734.18	1189.86	N/A	1503.64	N/A	1170.65	N/A	N/A	1741.42	N/A	1207.29	895.347	N/A	2235.84	N/A	1359.49	N/A	889.351	N/A	1060.64
Uridine	5949.24	9531.29	52494.8	9578.4	35856	22407.1	21068.9	78830.3	23181.9	51749	19083.1	29840	44894.1	24687.1	40063.9	31840.5	16121.1	26330.7	69168.6	72319.7	22722.9	39493.9	71382	41825.7	100152	42074.3	27466.1	15578.6	21317.2	35907.4	30922.4	22273	2932.28	12780.5	21256.1	18986.3	19312.3	14893.2	30738.5	24030.5	22898.3	9937.86	28717.1	16782.9	32809.5	20474.9	24381.7	44593	29442.3
Biotin	17278.2	7567.42	1766.92	2356.64	1155.45	2948.8	5633.61	11693.8	4758.58	5132.52	2928.2	6262.38	9639.33	2719.85	2033.21	4167.08	7466.08	4276.34	8579.54	2496.08	4216.99	6604.9	4722.51	4037.17	4270.11	4021.17	5879.22	10364.6	1967.51	5297.14	12577.9	16112.9	7470	12664.9	15168.9	3393.83	8872.28	7179.74	6650.86	9830.13	9345.12	8763.5	6188.69	6426.01	14065.9	2803.64	10456.8	7495.28	6484.58
2-deoxyglucose-6-phosphate	13769.1	4457.37	9909.48	19279.4	21194	21910.1	14307.2	34043.9	8316.48	11172.8	10886.4	9842.9	22166.2	29202	8916.69	14009.3	19265.8	11323	23933.6	18447.1	20866.7	9510.57	14918	18618.6	21644.2	23594.1	19362.3	10840.6	5177.77	10884.4	12279	15211.3	12983.2	17908.9	9809.26	17503	14372	16251.9	14192.6	19967	18033.3	21326.1	19354.6	16289.9	14015.4	24407.1	23062.8	20705.4	11927.6
N-acetyltryptophan	53941.7	7677.41	33757.7	43862.7	28750.4	22318.5	27012	21030.6	14366.7	12429.8	56608.4	10629.8	66141.1	31107	33268	19204.8	35782	44423.8	17532.5	27235.2	12659.5	14325	12605.1	27837.1	38300	11070.2	21449.6	40337.6	38144.2	17603.5	30493.5	12570.9	16737.9	24419.8	16234.1	12498.1	12569.4	17184.2	15621.7	16924.5	15664.2	15718.1	13169.1	11718.8	19454.4	17956.9	16413.2	18368.4	34245.7
deoxyinosine	5333.24	5027.02	2918	1847.88	2384.18	1665.25	1446.4	3598.47	2472.85	3101.41	1507.23	1827.94	4688.44	2836.97	2918.03	4865.24	4619.22	6253.65	1547.73	3389.39	3339.82	3948.47	2410	626.57	3155.07	4765.18	22597.1	13047	15438.6	11693.5	14185.5	22521.1	18033.1	20662.3	13199.5	3539.53	5985.54	5585.08	3526.63	6018.04	10724.5	12723	2498.79	1684.4	4165.73	6889.19	3364.12	12554.9	6859.29
shikimate-3-phosphate	1834.61	6540.07	8394.62	4698.92	8252.35	9236.98	8632.68	3662.29	3300.11	6920.83	17975.3	4667.51	4934.15	2773.89	4380.14	8069.88	5680.99	5453.23	5119.33	4280.59	9533.56	3287.99	6220.66	4769.2	3294.38	8758.27	5770.13	7726.52	9154.26	7663.17	4026.54	4027.26	9446.52	5086.09	3659.88	8790.44	3295.6	4214.35	4016.11	2931.36	2745.44	2179.9	3320.43	1830.04	3663.32	4776.76	2568.96	2933.2	6609.23
Palmitic acid	11413.4	6696.3	8250.4	21471.4	12553	16127.2	22471.9	931.919	36899.3	1560.35	N/A	12427	1966.53	N/A	37834.6	N/A	15141.1	30740.6	29031.6	22596.5	53562.4	49577.1	N/A	4129.3	38073.5	1084.91	60549.7	52649.5	31186.4	36961.8	N/A	12684.7	23900.4	32519	7481.03	4724.36	2756.49	29282.1	50403.8	8269.62	32337.2	75127.7	71475.6	24188.1	38009.6	4709.42	12913.5	4719.55	24245.1
6-phospho-D-glucono-1,5-lactone	3396.06	12673.9	163816	171743	118959	176905	130332	215976	77828.2	56763	120498	141371	137408	113671	171959	124839	167050	99913.4	126513	134539	198315	171386	131380	179207	225252	184256	154911	85915.7	98650.7	94818.9	144155	110572	98446.7	151285	98223.9	107458	53449.5	102388	110844	109698	134915	126301	126195	109995	113311	84102.9	94983.5	128793	139739
5-Aminoimidazole-4-carboxamide riboside	4307.22	4074.79	1921.41	1103.36	11420.2	5206.93	6650.19	4509.71	2201.64	3164.8	2605.66	3363.62	3094.86	2100.96	3549.94	2244.66	3294.21	5193.28	2593.64	4378.04	1310.57	1900.64	2370.76	3663.02	2878.55	4794.94	1745.7	3202.66	868.745	2856.45	2602.53	N/A	2234.3	1610.46	2830.97	4891.38	1573.56	2860.66	4551.25	2849.27	2427.07	1184.62	3795.11	1273.29	471.919	1667.79	3202.74	5228.04	3393.54
D-Glucosamine 6-phosphate	N/A	1270.9	1269.56	N/A	1696.13	1269.74	N/A	N/A	N/A	838.827	N/A	N/A	848.135	1683.67	841.555	N/A	N/A	N/A	2106.99	1638.54	2119.62	N/A	2105.89	1261.14	N/A	N/A	N/A	N/A	842.518	844.979	2527.71	N/A	837.917	1684.3	844.284	1689.47	842.572	852.79	849.473	1275.76	840.913	1258.15	N/A	N/A	838.345	N/A	1261.64	1263.04	N/A
hexose-phosphate	1277.37	1263	N/A	2994.45	4221.58	1268.7	2953.32	1645.75	1263.74	N/A	N/A	1255.85	N/A	1263.31	N/A	N/A	1271.03	N/A	1649.29	N/A	1685.76	N/A	N/A	2843.2	1694.24	N/A	1264.23	2529.53	1263.99	1269.77	N/A	1267.4	N/A	N/A	1705.16	1263.69	N/A	1266.36	N/A	N/A	2130.87	4664.51	N/A	N/A	2951.08	1275.12	845.728	1681.68	852.583
D-Fructose 6-phosphate	2410.45	2725.82	3091.31	10286	3421.56	4884.84	6500.86	10520.1	14390.9	10909.7	6632.44	7647.8	13902.5	18515	7170	13348.7	5465.35	13403.5	6969.52	13916.4	6665.69	15717.9	6109.26	7694.8	35659.2	8558.98	2273.06	8674.07	14724.8	7494.46	7985.11	12990.4	15577	9104.23	11579.4	12333.6	18407.5	6236.74	17452.1	41617.6	9143.07	10664.8	11019.6	8957.95	8221.47	15319.5	12801.5	7774.77	5713.1
D-Glucose 6-phosphate	6835.73	4379.5	832.344	4563.48	5697.17	5212.02	2346.2	3635.15	7417.12	4048.55	5128.07	3185.47	1649.06	3028.19	2995.94	4226.49	2764.76	2146.22	6835.31	3594.99	4020.47	6363.24	1860.4	3663.63	5453.05	2067.82	2563.61	2811.43	3307.35	3236.01	3734.39	2161.13	3594.45	3068.75	2489.53	3884.96	6313.3	3349.88	4918.14	2468.15	5502.34	2733.38	5834.16	5958.01	2729.75	3595.32	2144.18	1930.38	2130.88
D-Glucose 1-phosphate	12745.5	9968.04	5973.27	60649	10275.8	13879.1	20142	46123.9	7462.11	11703.7	8136.85	8623.95	23991.2	22463.1	10874.7	23944.8	22260.3	16515.5	14435.8	18521.4	25599.7	59401.5	13157.6	21908.7	54379.3	10251.8	20728.2	4828.39	9622.16	4865.26	9901.51	14127.9	4627.48	9185.97	7109.31	22961.3	5900.99	26852.3	7605.75	8489.61	10458.1	24114.7	24358.5	6611.1	7306.71	13071.3	8049.86	15865.1	8122.95
D-Fructose 1-phosphate	1095.77	4488.62	5505.32	2565.12	2553.08	N/A	1825.5	N/A	N/A	2901.8	3680.58	1458.42	1091.4	1106.56	4015.38	1091.31	1828.38	3324.54	N/A	2371.41	1832.45	3654.94	2184.96	1462.61	3280.49	2882.66	1278.45	2181.41	2580.19	1466.03	1463.32	N/A	3217.52	3551.41	N/A	N/A	N/A	1451.92	N/A	N/A	1459.92	1463.28	1822.99	N/A	N/A	2194.13	N/A	1095.87	731.166
Phenylacetylglutamine	N/A	N/A	N/A	571.064	813.205	1684.09	1386.73	824.106	1985.26	975.021	1047.83	912.836	N/A	846.393	1027.12	364.515	1985.01	238.526	1668.54	3148.4	923.286	822.32	2552	1043.63	683.468	N/A	2902.09	1119.83	3852.17	1204.96	1246.94	1149.8	2962.45	1981.85	2681.97	1388.52	1864	1514.03	1756.45	1406.69	4589.12	3031.55	2905.88	596.315	1488.59	3036.44	808.773	1743.26	1619.54
3-Phospho-D-glyceroyl phosphate	2826.07	3190.35	3381.37	3104.07	3688.93	N/A	3844.51	2642.92	6736.5	3049.32	3204.91	3869.5	2828.29	2218.08	2251.47	1582.42	2858.46	2152.09	1847.79	3489.01	2568.09	6598.1	3576.06	1861.87	1601.21	2511.85	1608.39	2570.96	2404.56	5093.17	3387.72	N/A	2168.09	4117.69	4327.64	2181.98	2643.58	5627.03	2470.52	1924.68	3778.08	5309.32	2522.69	3118.38	2555.15	948.33	1928.4	3048.84	7233.53
2,3-Diphosphoglyceric acid	2287.25	4150.41	1899.86	1856.24	1158.69	2096.77	N/A	3034.94	1093.64	1233.19	2230.32	2672.85	1859.68	N/A	1721.78	3048.19	1627.69	1464.02	2494.25	1206.87	1163.63	2486.83	N/A	4576.13	N/A	1805.01	N/A	3026	2464.45	1516.39	N/A	2134.72	N/A	N/A	1777.71	2693.36	N/A	N/A	1520.29	N/A	N/A	2679.64	N/A	N/A	868.573	N/A	1390	1499.21	1810.99
2-Deoxyguanosine	636.979	1419.03	572.833	817.757	1554.06	2235.07	2230.7	2262.27	984.428	940.102	1615.14	1757.63	2074.68	1307.71	2385.88	3379.41	2284.83	2750.06	664.214	3244.18	2787.81	3087.96	1464.98	1533.78	1128.02	1179.06	2280.54	1783.28	3416.95	2576.39	1648.83	2822.16	2045.51	2487.07	2419.89	3296.03	1577.74	1437.54	1021.41	2652.96	2024.33	2237.16	2570.88	2334.16	1385.42	1780	1675.46	1453.49	3164.87
Inosine	4343.23	1674.72	2810.91	8863.56	6252.72	5714.66	3410.46	1921.13	2125.81	4026.07	6923.96	13600.7	1892.77	5809.37	2383.72	4413.52	2847.28	N/A	1851.98	3551.94	4385.24	N/A	1640.08	4697.55	5601.58	2914.23	3451.89	4033	1744.43	5062.57	4424	2105.81	2540.02	7942.65	4726.2	2722.64	10694	1889	2546.43	1266.76	4719.83	3912.36	2457.23	2321.68	6794.37	1733.28	4301.42	1933.68	5067.19
Guanosine	919.38	1138.64	1015.62	1333.19	554.636	N/A	N/A	505.561	286.13	368.624	874.107	283.712	656.115	1733.44	373.437	595.458	278.055	1276.65	473.122	1235.07	1468.84	2103.06	922.539	548.866	2045.16	1011.5	1004.2	661.038	668.98	560.438	552.274	641.116	2313.22	1734.74	1014.47	921.962	462.179	1237.76	1007.37	685.634	1371.64	838.648	570.4	643.275	545.291	N/A	917.779	1100.52	1372.94
xanthosine	1334.5	1334.5	1290.5	3731.44	2637.01	3187.02	2950.88	2029.38	14648.9	12447	5541.37	7189.27	3232.02	8159.07	2904.74	3753.64	2036.95	3820.45	5721.36	6775.05	2573.66	8145.26	2842.85	6979.57	2323.33	9464.15	2864.85	3388.55	2241.26	1562.39	1801.65	1457	1008.91	1154.54	1193.68	1233.17	5214.69	2508.66	998.793	1918.72	1955.58	3591.7	533.81	1989.78	571.92	3572.18	1846.44	770.866	1642.81
Sedoheptulose 7-phosphate	5932.66	9121.03	5820.34	4551.23	3472.19	4982.11	3743.38	4205.91	1244.17	2500.27	7078.46	2504.04	6416.45	3549.89	2290.66	2880.02	3343.98	2923.43	1249.58	2901.67	1681.21	2493.07	2511.4	4991.7	2889.48	4707.46	5841.2	1655.67	4156.55	4161.4	4160.08	1263.04	5009.61	2918.23	3745.61	4161.3	4961.81	2909.54	2883.78	3332.28	3758.07	4162.94	12366	1635.16	3317.38	4164.53	2498.9	7467.3	1655.72
N-acetyl-glucosamine-1-phosphate	N/A	N/A	828.607	1642.05	2476.7	N/A	2242.14	1245.09	N/A	N/A	N/A	1596.94	740.303	N/A	N/A	826.77	N/A	2477.58	1536.99	1236.74	778.627	1526.23	1650.07	1231.76	N/A	N/A	N/A	828.607	819.105	743.19	N/A	824.407	778.68	N/A	831.757	N/A	819.263	N/A	N/A	N/A	826.927	1659.11	N/A	1234.69	1240.42	N/A	N/A	N/A	N/A
arachidonate	31242.2	15805.4	50776.3	43270.8	13794.1	22368.2	17194	19958.2	49665.1	11049.7	20648.2	26602.1	22119.6	28037.1	46005.1	24261.6	29198.2	52304.4	63866	51482.7	56817.6	16064.5	34622.1	60508.7	89864.8	34257.2	60585	51579.5	44420.9	38682.4	52709.3	45398.7	31613.7	26950.3	15575.6	18937.1	37962.3	20176.2	61264.5	25010.2	28976.8	26852.3	37991.9	28386.3	67216.8	33392.6	43546.2	43783.9	30610.6
dCMP	905.059	2170.46	1146.87	1166.96	N/A	N/A	N/A	N/A	N/A	N/A	N/A	N/A	N/A	N/A	N/A	N/A	584.048	1147.55	753.675	1140.53	N/A	762.152	N/A	N/A	N/A	1114.28	1495.4	1762.26	2109.5	1510.56	1037.91	1031.06	869.871	1138.02	N/A	N/A	2953.33	N/A	N/A	1490.64	1461.85	1160.6	1894.9	N/A	N/A	1276.8	1144.26	N/A	2363.76
dUMP	1052.96	N/A	N/A	644.962	N/A	1430.38	618.163	N/A	1558.24	1076.48	N/A	N/A	N/A	N/A	615.206	N/A	1256.89	N/A	N/A	N/A	910.683	N/A	606.97	715.442	N/A	N/A	N/A	617.708	N/A	N/A	1266.49	1547.41	624.715	N/A	1024.21	N/A	N/A	N/A	624.715	N/A	N/A	2519.43	641.641	N/A	N/A	644.098	N/A	964.827	912.684
octulose-monophosphate (O8P-O1P)	673.931	938.3	1907.42	1088.34	1634.97	661.858	1045.88	1084.01	1958.16	1280.8	1342.61	1288.1	2075.59	798.108	1617.78	1929.23	871.075	571.465	811.925	1924.78	1312.51	1411.33	2715.59	1156.96	1734.25	1037.93	2070.45	1230.67	1608.04	2034.6	642.379	961.433	449.988	1415.42	833.902	877.446	862.778	1616.16	2173.95	1395.37	990.821	951.608	636.317	1571.82	1056.46	1391.42	932.894	809.046	583.5
dTMP	2101.32	N/A	5453.84	2102.92	2522.95	2717.96	4583.08	3365.63	2527.18	1262.23	N/A	1260.3	1689.58	N/A	1697.18	1682.79	2928.8	3370.55	1281.65	N/A	1264.63	2103.51	1250.03	N/A	1271.75	1284.48	2119.46	N/A	1673.8	2939.24	N/A	2539.27	2106.67	N/A	2939.56	1680.6	1267.31	N/A	1265.81	1683.7	N/A	10588	2948.71	N/A	2120.63	1902.25	2098.7	N/A	2526.75
UMP	N/A	N/A	2121.03	2641.01	1068.84	1415.78	1250.64	1425.46	2139.37	N/A	N/A	2128.87	1419.04	1431.69	N/A	3286.73	716.85	2142.01	3049.61	2137.27	1997.13	2128.16	1777.29	1422.1	1428.53	2136.63	N/A	4952.71	2490.04	2338.82	N/A	1246.3	4276.15	2136.56	2139.31	2851.99	N/A	1417.32	N/A	1347.02	4840.31	1780.64	1425.19	1345.48	N/A	1412.25	2641.85	709.429	N/A
cAMP	4346.92	1160.59	14267.7	11195.1	9779.98	10939	4491.36	12918.1	6833.93	6860.64	6320.99	5325.64	6851.11	6078.26	5752.29	8240.11	3587.58	3704.01	7306.44	7556.03	6774.74	6393.57	10795.2	6235.86	11402.9	7555.74	8514.42	17366.3	8138.1	8438.98	10657.5	12333.2	9021.73	4658.22	5989.41	6294.91	3867.12	12862	4905.09	4939.75	6015.6	3891.27	9774.51	4084.94	5718.93	8571.5	4298.62	5051.44	6468.62
Stearic acid	141552	114774	113367	133848	129472	124812	124258	69678.6	144281	60427	152191	75496.7	82149.7	153668	208853	84364.5	112445	225049	215559	143182	189815	264362	394165	109795	145870	58296.5	227194	240167	246694	163561	234353	55444.6	120738	198515	104410	96707.2	82517.7	160372	226049	70434	188076	462838	211408	197836	293890	95313.8	101719	84168.9	176195
dIMP	5737.29	4176.18	4763.51	3994.63	5912.77	4431.05	5350.58	4736.77	2202.76	860.146	3922.01	8979.22	2917.31	5299.5	6302.59	2396.47	3750.19	3462.89	6340.76	3941.47	5106.55	4434.67	6400.52	10238	10973.1	7583.57	10944.5	15098.4	6026.07	9165.45	8638.68	11878.3	9722.55	4440.65	6651.85	3899.76	5622.19	3788.53	4753.14	3900.13	4785.03	6114.95	8575.38	3154.94	14303.3	8802.05	9365.7	4415.58	5954.13
D-Fructose 1,6-bisphosphate	1636.48	N/A	N/A	3328.58	N/A	N/A	N/A	N/A	N/A	1247.81	N/A	N/A	N/A	N/A	N/A	1252.32	2091.61	N/A	N/A	1251.38	2099.26	N/A	N/A	N/A	N/A	N/A	N/A	2916.89	N/A	833.425	N/A	N/A	N/A	1245.51	N/A	2090.49	1253.88	N/A	1253.94	N/A	N/A	N/A	2478.39	1256.21	N/A	N/A	832.683	1666	1253.46
trehalose-sucrose	4365.81	2082.64	6696.24	4286.49	2561.78	3934.36	2748.84	4156.54	3463.02	2539.58	3435.41	2080.59	4466.22	3123.23	4477.31	3994.03	5957.26	3313.75	3256.15	5418.16	5530.48	7817.44	4716.24	2766.39	2407.55	4642.17	3314.62	3459.58	2986.81	3992.65	6274.01	2081.71	1720.83	1857.43	1171.28	3006.51	3919.97	8082.78	4928.78	4126.47	3577.05	4829.94	4401.06	3394.11	4130.57	4232.56	3699.44	3678.35	3008.4
3',5'-Cyclic GMP	6103.04	1476.25	N/A	1180.17	N/A	1192.5	N/A	N/A	N/A	635.13	N/A	N/A	784.08	1229.49	1259.91	N/A	791.19	N/A	798.48	1187.77	N/A	1986.39	N/A	N/A	794.88	N/A	1592.55	N/A	3201.83	N/A	1583.17	1572.7	2788.25	N/A	1993.6	N/A	1195.52	2231.07	1263	N/A	N/A	3075.59	N/A	1625.41	1589.09	2398.12	801.09	1195.61	N/A
dGMP	2132.54	N/A	708.344	N/A	3208.22	1769.21	1071.73	1074.26	4121.27	N/A	2488.11	2142.14	2853.16	N/A	N/A	2142.41	N/A	1422.48	3566.54	N/A	1058.15	1060.1	1601.73	1074.29	N/A	1080.9	960.117	2383.79	N/A	2138.38	1778	N/A	1680.06	2851.63	1778.97	968.369	1081.85	N/A	2848.86	4607.87	1610.83	1431.37	1432.64	N/A	1774.58	N/A	1071.68	1063.31	1068.85
AMP	N/A	1222.3	N/A	N/A	N/A	1636	N/A	N/A	N/A	2447.26	2030.69	803.658	N/A	N/A	2900.59	2426.8	2044.76	N/A	1231.72	1108.2	1098.24	N/A	729.24	N/A	1208.65	2338.85	1822.81	1468.01	811.022	N/A	1098.24	2835.84	1217.51	1615.22	N/A	2812.39	N/A	1569.68	1618.52	1184.74	3017.22	4100.74	2249.16	N/A	5943.02	818.996	1222.32	N/A	N/A
Prostaglandin E2	9596.26	14189.4	6650.66	14959.9	11601.1	7058.73	9949.3	3740.3	1659.54	6661.99	2907.53	2085.49	7095.4	4154.11	7497.23	2490.22	1661.89	2497.69	3345.69	N/A	3747.57	2512.96	N/A	5825.4	N/A	3334.99	7515.52	3755.99	10020.3	N/A	5842.42	5012.72	4598.18	2504.24	2507.82	N/A	3760.94	N/A	4174.73	N/A	N/A	3337.14	5017.13	2915.87	1664.83	N/A	1665.69	3333.1	2900.82
Rosmarinic acid	1198.29	1214.04	1127.45	N/A	689.146	N/A	1516.22	1157.57	N/A	865.865	1136.11	1515.07	N/A	N/A	1760.02	1497.58	N/A	2673.45	N/A	2678.43	N/A	1516.55	N/A	1509.88	711.203	N/A	1207.56	N/A	N/A	N/A	1149.29	573.236	N/A	N/A	760.335	1916.16	N/A	N/A	2282.3	1139.29	N/A	N/A	1187.28	1530.62	N/A	N/A	N/A	866.577	1489.86
orotidine-5-phosphate	3571.91	3538.83	4503.37	24473.3	4518.3	3586.53	20791.7	3712.42	26807.1	7644.47	1884.22	1811.17	2157.68	1841.27	6815.3	2364.75	1176.33	2418.51	15894.1	26226.9	3055.53	1867.71	3250.37	1810.98	2359.85	3577.26	3248.87	3278.17	923.611	N/A	1835.26	921.61	N/A	2243.91	1512.9	1050.14	2360.01	N/A	1180.14	984.54	2139.27	N/A	2413.73	N/A	2185.75	1359.2	1994.32	N/A	3029.9
Sedoheptulose 1,7-bisphosphate (SBP)	4.07254e+06	7.49243e+06	1.70617e+07	3.41602e+06	1.27894e+07	9.6483e+06	7.99358e+06	2.15671e+06	1.14835e+06	2.70059e+06	2.72813e+06	5.53442e+06	2.71458e+06	3.3367e+06	9.45976e+06	2.20428e+06	6.81181e+06	3.40175e+06	3.41748e+07	3.09694e+06	3.7866e+06	2.38215e+06	3.41689e+06	5.12805e+06	1.0061e+06	4.95207e+06	4.20925e+06	1.98401e+07	1.20245e+07	1.78619e+06	3.9951e+06	2.67173e+06	6.01864e+06	4.0425e+06	6.63618e+06	513183	6.48679e+06	557891	2.81167e+06	3.71342e+06	1.80483e+06	5.56835e+06	1.36229e+06	4.73191e+06	1.46002e+07	1.4945e+06	1.66348e+06	3.76075e+06	1.44318e+06
Lithocholic acid	2804.95	1099.17	1405.54	1092.68	1752.24	1495.36	2447.93	2966.91	1010.66	2247.18	N/A	N/A	749.65	2993.08	2616.74	3732.82	3341.91	1093.05	N/A	N/A	1938.96	N/A	1047.81	2286.38	8249.05	6833.25	702.7	2595.48	1119.95	1054.01	1056.14	589.89	N/A	2847.41	1761.46	N/A	N/A	1759.08	2634.49	1086.5	702.78	2552.24	1409.66	N/A	2620.77	4523.83	2129.88	2112.68	4073.51
S-adenosyl-L-homocysteine	976.656	396.037	789.125	N/A	790.423	790.305	1563.56	1841.01	983.972	2349.93	1188.08	1396.38	N/A	584.1	N/A	N/A	683.928	976.863	593.038	1176.93	789.626	792.783	N/A	979.813	595.104	778.298	592.094	1074.18	782.163	780.275	N/A	1182.12	1288.47	1197.4	989.342	2166.63	N/A	N/A	594.337	1171.71	N/A	N/A	N/A	793.963	779.95	1188.91	797.237	1178.41	N/A
dCDP	N/A	691.504	N/A	N/A	N/A	1033.37	689.084	N/A	1013.23	N/A	1324.32	1334.3	N/A	N/A	N/A	N/A	1031.81	N/A	665.632	1013.19	667.832	N/A	1329.21	1015.98	N/A	691.944	3044.61	N/A	1380.31	N/A	N/A	N/A	1015.93	1017.8	N/A	691.284	N/A	N/A	N/A	1677.06	1711.23	1009.1	N/A	690.712	N/A	691.988	N/A	N/A	1032.1
5-Phospho-alpha-D-ribose 1-diphosphate	2402.49	1985.67	1255.98	4383.42	792.18	5163.52	1991.03	1596.11	3161.43	N/A	3177.48	1596.34	4379.01	4372.57	2367.78	1206.8	2010.23	1968.08	N/A	1206.62	2781.03	2791.32	1993.33	3588.05	N/A	N/A	1196.28	1387.86	1592.33	2390.86	4046.99	1202.74	2813.6	2389.51	1993.42	N/A	N/A	1381.15	N/A	1588.37	3587.01	2032.11	2391.98	1604.24	1986.53	N/A	1193.4	798.39	793.08
Deoxycholic acid	71695.4	3677.76	16817.5	26506.5	15238.9	33452.6	30665.9	42065.2	51612.8	74182.4	65422.6	36838.5	21843.8	36976.3	30140.6	38947.1	32719.6	33569	76030.8	15210.3	42453.9	60452.8	56564	90716.6	48924.4	53521.2	6238.24	41889.6	78400.2	29434.9	56913.2	17160.4	42491.1	18691.9	27105.9	17848.6	5312.33	2223.74	9815.59	5120.84	46875.7	43358	7798.87	8935.58	5113.63	8184.99	35627.6	6078.13	22912.9
octulose-1,8-bisphosphate (OBP)	144261	158085	280200	61920	275332	281808	165277	47618	120531	245948	325775	107248	39833.2	101204	140950	186044	920338	46164.9	321634	127802	236950	123077	193386	192825	113580	167346	212156	256414	228681	123575	109123	124100	299004	226630	384953	319034	168157	821802	202838	189450	943612	347138	208421	48323.6	564469	117579	192571	61009.2	946185
dTDP	N/A	1151.25	2846.28	2229.77	N/A	2698.06	1910.77	1149.83	2602.86	2621.75	N/A	N/A	1526.02	1162.09	N/A	1150.17	N/A	N/A	1931.6	1669.66	N/A	1530.36	2692.51	769.545	N/A	1110.02	2301.86	3860.03	1149.3	N/A	1865.14	N/A	1533.11	1534.97	769.153	1531.14	N/A	1530.21	2298.48	1550.47	1152.04	N/A	1501.99	N/A	N/A	N/A	N/A	1148.14	N/A
CDP	1887.68	1918.14	N/A	1206.08	904.627	875.423	N/A	2288.53	2277.17	1531.96	998.899	N/A	1460.33	2227.57	2102.47	N/A	601.953	961.831	1861.37	1777.2	2109.79	N/A	N/A	N/A	1339.36	N/A	1164.71	N/A	1304.42	N/A	1900.55	1405.86	N/A	N/A	N/A	2090.81	N/A	1200.11	N/A	N/A	891.21	N/A	588.979	1146.25	N/A	N/A	889.463	N/A	N/A
UDP	1332.1	1643.61	1998.5	N/A	N/A	1718.72	N/A	N/A	N/A	683.429	684.081	N/A	681.688	N/A	N/A	1375.59	1311.05	1026.14	663.897	1029.88	683.254	N/A	N/A	679.557	N/A	1326.59	662.244	986.406	2681.61	N/A	N/A	N/A	1007.66	999.107	N/A	N/A	658.634	683.254	N/A	N/A	2399.08	N/A	N/A	N/A	1373.94	990.746	1024.85	684.037	N/A
Cholic acid	38722.7	46675.1	25533.4	66503.9	29423	29665.8	28204.2	59965.6	37539.2	22758.5	21794.3	35502.9	82061	88159.2	17748.2	46025.5	12260	10260.8	61294.5	24031	96867.9	52177.1	10485.2	46692.4	23636.9	32985.9	60113.7	53328.7	42598.7	65577	68026.9	39795.2	70047.1	25522.4	58290.1	38567.3	30375	46797.3	15628.1	52358.7	19759.1	78342.8	21829.3	23718.2	24453.6	36286.1	41293	51540	24837.2
Squalene	3378.14	3001.61	3772.93	1983.18	1902.88	2416.55	1324.76	1921.82	2168.93	1929.88	1383.45	959.341	2642.69	1206.73	N/A	2412.46	939.167	1631.69	1686.1	1444.03	843.175	1153.22	1630.01	1500.93	N/A	N/A	1165.47	2107.37	922.316	931.663	N/A	1164.07	1259.4	1169.69	1689.56	965.366	1865.93	476.871	687.336	1609.98	1443.34	2127.41	N/A	N/A	N/A	N/A	2141.96	N/A	1274.81
dADP	1161.75	1686.58	852.8	2328.14	2932.76	3375.61	2316.78	2113.43	3151.29	1780.35	1278.71	626.377	845.712	1050.56	1481.13	2116.8	1050.27	634.189	832.986	634.568	637.371	2088.64	1691.93	1271.91	1064.73	2100.39	1062.55	954.261	2514.34	1041.42	2104.2	2963.28	631.071	2311.78	1264.69	1697.44	1266.14	830.277	1884.99	1063.28	848.043	844.295	1052.89	1683.2	848.043	849.964	1269.61	1047.44	N/A
adenosine 5-phosphosulfate	2289.66	N/A	2285.91	3058.59	6831.87	N/A	1904.86	756.875	2288.51	762.93	N/A	1137.56	762.152	1905.1	N/A	N/A	758.778	2289.47	3450.63	N/A	1140.16	N/A	N/A	1908.62	N/A	N/A	N/A	1144.26	N/A	N/A	1521.3	762.152	N/A	N/A	N/A	N/A	N/A	N/A	N/A	1527.15	N/A	N/A	N/A	N/A	1531.79	N/A	N/A	N/A	N/A
IDP	N/A	4206.96	757.827	601.953	1897.59	3421.56	1521.39	3443.4	3822.34	N/A	2289.26	689.146	2672.8	1144.65	1526.68	1139.84	1138.97	N/A	N/A	1915.21	5345.72	N/A	1146.95	3821.86	2280.64	N/A	3830.19	665.099	N/A	N/A	579.117	N/A	3826.12	N/A	N/A	596.763	1913.03	1525.63	N/A	N/A	1146.87	N/A	N/A	1912.56	4582.67	1143.31	1526.5	2671.71	2282.63
Glycodeoxycholic acid	1.14728e+06	334305	468140	354360	495556	4.03259e+06	734992	3.04641e+06	2.97525e+06	4.01152e+06	4.3608e+06	3.40671e+06	5.41028e+06	3.98765e+06	433994	2.27853e+06	1.65398e+06	477324	3.42459e+06	474819	3.49259e+06	1.64913e+06	1.84558e+06	881715	3.45635e+06	955878	434803	1.3518e+06	233363	522328	275472	405142	653716	585140	3.79635e+06	1.41894e+06	290203	1.1549e+06	484080	1.67277e+06	2.29408e+06	3.09406e+06	2.44408e+06	2.71311e+06	2.60065e+06	1.04753e+06	2.97806e+06	1.38686e+06	2.45652e+06
Glycochenodeoxycholic acid	658998	240465	305678	169672	322658	2.6425e+06	478097	1.98533e+06	2.02154e+06	2.55106e+06	2.79816e+06	2.09291e+06	3.32641e+06	2.44782e+06	294573	1.36409e+06	1.04022e+06	274495	2.08873e+06	294705	2.23221e+06	1.04709e+06	1.14256e+06	553470	2.20669e+06	561941	295404	822813	155724	276006	201395	255896	387280	381372	2.35622e+06	929187	177076	810838	289119	1.05243e+06	1.56105e+06	1.80677e+06	1.54603e+06	1.61834e+06	1.61833e+06	624380	1.80663e+06	816667	1.57584e+06
FMN	330.403	N/A	503.083	N/A	679.585	336.983	818.887	334.024	N/A	N/A	N/A	328.108	N/A	N/A	841.483	338.079	680.402	N/A	330.735	N/A	337.11	N/A	509.439	337.085	N/A	507.399	N/A	N/A	503.738	337.263	N/A	672.756	N/A	N/A	341.496	N/A	491.977	342.031	N/A	N/A	494.981	N/A	N/A	N/A	N/A	N/A	N/A	671.701	330.455
adenylosuccinic acid	1902.34	3051.37	3810.78	N/A	5713.54	1136.03	2670.11	5718.25	5334.02	N/A	758.021	2288.52	3796.43	4194.14	6870.51	4963.14	2274.5	1142.2	N/A	N/A	3243.95	N/A	N/A	2671.4	2662.06	N/A	N/A	N/A	2297.66	N/A	1909.39	N/A	N/A	N/A	3435.74	N/A	2294.19	765.309	739.921	N/A	11536.1	7830.85	N/A	4574.87	N/A	N/A	N/A	N/A	4554.44
Glycocholic acid	592.473	479.955	237.625	564.774	379.837	2191.78	618.733	1873.82	2235.46	3222.7	2530.24	1896.53	823.378	2680	797.486	2179.89	430.542	N/A	933.281	629.321	2933.85	589.596	374.031	243.243	2727.46	367.752	518.637	N/A	378.399	243.873	122.714	186.333	313.246	183.687	1491.9	1802.96	123.291	234.486	362.533	626.547	1050.36	832.461	1704.72	1374.74	556.563	319.347	688.766	963.07	500.892
cholesteryl sulfate	441383	301218	375777	448578	569159	415538	395197	271040	148446	281646	142832	583356	315162	488158	602511	524282	527201	555840	289819	259087	155718	491456	339581	473638	276170	337253	305499	504694	357688	433407	322708	346298	413598	593224	357652	574112	480246	366026	636919	477329	378357	763960	569272	457889	737012	191599	635015	314269	223012
dCTP	502.416	692.283	729.855	2688.32	894.166	2528.02	N/A	1136.03	937.09	421.269	1916.05	1193.43	922.212	3103.94	1132.46	2141.33	2339.09	948.892	N/A	925.81	875.562	1913.15	N/A	2352.85	943.245	788.414	1587.08	2044.37	882.793	3526.62	1112.21	1534.53	1902.58	1175.19	2077.77	1266.45	1004.13	910.498	1840.1	1333.9	1058.78	1459.8	N/A	674.832	1255.47	699.747	1782.79	920.317	1779.13
dTTP	127202	81225.1	71980.8	107759	125019	83773.5	130251	96566.6	133831	57129.1	122352	95128.1	70066	123669	161324	114012	137489	141256	108188	97615.2	164993	128437	132783	211074	215350	123376	193346	238299	173286	125194	109630	120173	114969	139975	120509	160896	118613	96722	137646	117887	102322	148228	172828	130048	144775	74153.1	139580	73012.3	72066.6
CDP-choline	1532.99	N/A	8538.81	20313.3	8084.07	9203.28	13606.7	12822.6	19944.8	8534.27	11076.2	6510.97	11157.9	7803.43	15655.9	7670.17	19440.7	5813.27	9631.12	8040.98	15692	6717.33	16001.6	7841.58	10153.5	13386.7	6786.44	5742.03	3826.77	4165.06	4979.05	5368.29	3638.3	12952.4	7655.51	3446.89	26106.3	10418.7	14488.4	9941.39	7821.69	19380.5	8239.13	7683.26	6393.78	8476.37	8421.58	4957.6	6730.58
Taurodeoxycholic acid	6849.98	2785.65	2620.69	6057.34	3340.65	30336.2	6677.61	23700.5	33454.8	16829.2	20557.7	20145.7	20208.1	11932.9	1776.45	8567.16	17809.2	1540.31	9529.56	6866.09	15076	15787.1	9324.15	6833.24	11473.8	3641.6	9727.67	5041.72	4529.68	2709.44	1702.77	4492.89	11074	2513.65	9938.22	3456.41	2389.95	3068.36	2292.72	3833.6	12029	5998.41	18899.5	9707.41	5733.14	1515.03	5215.18	4187.4	3281.16
dGTP	N/A	729.36	N/A	N/A	N/A	729.984	N/A	N/A	753.552	N/A	754.128	1813.15	1878.72	N/A	N/A	1131.02	N/A	N/A	752.256	N/A	1132.56	N/A	N/A	N/A	N/A	N/A	N/A	N/A	749.328	N/A	728.544	729.36	N/A	2180.06	N/A	N/A	N/A	729.936	N/A	N/A	N/A	N/A	N/A	N/A	1098	732	1498.37	1842.1	1123.39
Taurocholic acid	N/A	N/A	N/A	376.78	634.06	694.15	391.66	506.05	233.61	468.96	594.98	354.68	297.01	646.7	589.05	N/A	376.93	350.71	480.46	697.25	340.75	292.61	447.97	1001.25	792.22	175.67	405.2	220.94	687.04	399.84	285.2	513.05	375.17	531.81	1031.15	339	393.3	234.71	294.91	231.42	1779.05	N/A	317.02	240.84	175.87	351.53	362.22	292.05	345.9
Glutathione oxidized	1167.86	357.691	158.52	164.676	377.007	365.526	607.542	180.66	149.784	131.955	299.022	172.584	286.227	249.062	312.867	307.35	165.66	316.962	297.624	191.292	364.791	300.426	163.662	203.52	359.376	121.605	77.946	101.805	118.134	151.47	246.729	478.596	55.533	161.859	200.73	425.928	202.089	87.048	78.222	213.138	311.964	155.337	128.226	458.592	382.866	495.57	231.114	225.351	155.628
Succinyl-CoA	7664.97	8762.05	9886.77	31408.2	19124.6	24611.4	12013.9	8428.16	12948.6	8362.15	7165.89	17402.8	11734.4	18456.2	46392.1	19387.5	34773.4	23190.6	18453.9	15164.6	25101.1	4628.82	24922.1	14628	39700.2	21127.1	30637	7078.18	20923.3	3997.05	26467	12119.7	27918.3	29248.8	7149.8	33827	41555	30455.5	61217.9	41735.3	35986.7	N/A	5530.29	35640.6	96412.4	6146.13	61659.5	3074.11	11113.7
[truncated: 91 more columns]
