# Supplementary material for: Integrated metabolomic and transcriptomic analysis reveals novel plasma biomarkers and metabolic pathway dysregulation in latent tuberculosis infection
Source: Microbiol Spectr. 2026 Mar 27;14(5):e03482-25. doi: 10.1128/spectrum.03482-25 (PMC13141921; doi:10.1128/spectrum.03482-25)
Supplement: Table S2 — Detailed information of 115 differential metabolites distinguishing the LTBI group from the HC group. [file spectrum.03482-25-s0003.xlsx]

## Sheet: Supplementary.Table2
Supplementary Table 2. Detailed information of 115 differential metabolites distinguishing the LTBI group from the HC group.
metabolite	FC	log2FC	pvalue	X_log.pvalue.	vip	change
PG(16:1(9Z)/18:1(11Z))	17.678	4.1439	2.32E-44	43.635	3.13768	UP
PG(32:1)	14.821	3.8896	8.56E-44	43.068	3.13069	UP
PC(27:2)	10.325	3.368	1.20E-40	39.92	3.0653	UP
1-Oleoyl-2-acetyl-sn-glycerol	2.9815	1.576	8.20E-37	36.086	3.0546	UP
N-palmitoyl tryptophan	2.5489	1.3499	4.41E-36	35.355	3.04285	UP
LysoDGTS 15:1	2.9518	1.5616	6.73E-34	33.172	2.97817	UP
Oleamide	3.9473	1.9809	1.08E-34	33.966	2.97601	UP
Margaroylglycine	4.3136	2.1089	1.66E-33	32.779	2.95685	UP
PE(18:5e/18:1)	7.7423	2.9528	3.13E-37	36.505	2.9405	UP
MG(22:4)	2.3682	1.2438	1.42E-32	31.848	2.9381	UP
DG(3:0/16:2)	3.6145	1.8538	6.16E-31	30.21	2.89182	UP
D-Mannosamine	0.47106	-1.086	6.54E-32	31.185	2.85115	DOWN
PG(17:0/14:1(9Z))	3.5289	1.8192	3.87E-30	29.412	2.84783	UP
Glycolithocholic acid ethyl ester	3.826	1.9358	1.55E-28	27.81	2.82559	UP
DGTS(5:0/11:0)	3.83	1.9374	1.04E-28	27.984	2.82422	UP
TG(12:2/12:3/13:1)	3.6214	1.8566	2.79E-28	27.554	2.81445	UP
PA(13:0/17:1(9Z))	2.9363	1.554	2.18E-28	27.661	2.80586	UP
LysoPC(18:4(6Z,9Z,12Z,15Z)/0:0)	1.6451	0.71817	6.54E-29	28.185	2.78489	UP
PG(P-16:0/14:1(9Z))	3.2165	1.6855	4.27E-28	27.37	2.77592	UP
Hexadecanoyl-hydroxy-sn-glycerophosphocholine	0.2928	-1.772	3.05E-27	26.516	2.71315	DOWN
DL-Dopa	0.46801	-1.0954	9.52E-26	25.021	2.67886	DOWN
LysoPI(18:0/0:0)	0.28356	-1.8182	2.12E-24	23.674	2.63966	DOWN
lysoPE(18:0)	0.43607	-1.1974	2.16E-23	22.666	2.61593	DOWN
Pentadecanoic acid	0.45115	-1.1483	1.83E-22	21.736	2.59584	DOWN
LysoPC(18:2(9Z,12Z)/0:0)	0.23765	-2.0731	4.59E-21	20.338	2.48662	DOWN
Octadecyl fumarate	2.6469	1.4043	6.28E-21	20.202	2.47848	UP
lysoPC (O-16:0/0:0)	1.4367	0.52277	2.62E-18	17.582	2.34777	UP
PA(43:3)	2.6132	1.3858	8.53E-19	18.069	2.33979	UP
CPA(18:2(9Z,12Z)/0:0)	2.989	1.5797	1.94E-19	18.713	2.33832	UP
LysoPE(20:0)	0.32771	-1.6095	3.21E-18	17.494	2.32531	DOWN
LysoPA(16:0/0:0)	1.7148	0.778	1.53E-17	16.816	2.31096	UP
Threonyltryptophan	1.5287	0.61227	4.69E-17	16.329	2.2836	UP
PG(16:0/18:1(9Z))	2.539	1.3442	6.62E-18	17.179	2.27198	UP
lysoPE(22:4)	0.50554	-0.98409	1.43E-16	15.845	2.26457	DOWN
L-Erythrulose	0.55728	-0.84353	5.13E-17	16.29	2.26438	DOWN
PS(6:0/10:0)	0.4529	-1.1427	4.07E-18	17.391	2.26199	DOWN
PG(32:2)	8.6748	3.1168	1.23E-16	15.91	2.23337	UP
N5-Hexanoylspermidine	0.4403	-1.1834	7.60E-17	16.119	2.22137	DOWN
GlcADG(18:0/14:1)	5.2308	2.387	2.03E-16	15.694	2.18738	UP
MGDG(3:0/22:2)	2.8192	1.4953	3.35E-16	15.475	2.18532	UP
Allocholane	1.4042	0.48976	1.70E-15	14.771	2.18195	UP
DG(35:3)	2.6961	1.4309	1.57E-15	14.804	2.16108	UP
Cer-NDS(d16:0/16:0)	2.2282	1.1559	9.97E-15	14.001	2.13327	UP
3-Methylthiopropionic acid	0.66806	-0.58194	4.66E-16	15.331	2.13205	DOWN
L-Allo-Isoleucine	0.55636	-0.84592	1.79E-15	14.747	2.12767	DOWN
Threonolactone	0.46713	-1.0981	1.17E-15	14.931	2.11946	DOWN
Myristic acid	0.4343	-1.2032	1.06E-14	13.975	2.09824	DOWN
PS(14:1(9Z)/14:1(9Z))	1.4708	0.55657	7.87E-15	14.104	2.07256	UP
FAHFA(20:5/18:1)	2.8391	1.5054	3.79E-13	12.421	2.06988	UP
Oleoyl Ethanolamide-d4	1.3711	0.45534	1.57E-13	12.804	2.05599	UP
5(S)-Hpete	2.0889	1.0627	8.26E-13	12.083	2.04673	UP
LysoPI(20:4(5Z,8Z,11Z,14Z)/0:0)	0.53695	-0.89714	8.21E-14	13.086	2.04364	DOWN
Dihydroceramide	1.2667	0.34104	3.36E-12	11.474	2.02159	UP
PI(19:1(9Z)/0:0)	1.9723	0.97987	1.14E-11	10.942	1.96004	UP
Glyceryl lactooleate	2.0498	1.0355	4.93E-12	11.308	1.95892	UP
Cis-5-Dodecenoic acid	0.65991	-0.59966	6.05E-13	12.218	1.94825	DOWN
N-Acetyl-leukotriene E4	1.7963	0.84505	2.03E-11	10.693	1.94005	UP
plasmenyl-PE(38:6)	5.6111	2.4883	1.01E-12	11.995	1.93727	UP
L-Kynurenine	1.885	0.91458	1.33E-11	10.875	1.93024	UP
Phenylalanylphenylalanine	2.4196	1.2748	9.91E-11	10.004	1.90542	UP
MG(24:4)	1.7846	0.83564	1.93E-10	9.7135	1.86361	UP
Cer[BS](d17:2/20:3)	1.667	0.73726	8.87E-11	10.052	1.86147	UP
Cer[AS](d15:2/18:1)	1.6498	0.72225	2.64E-11	10.579	1.86085	UP
PE(5:0/17:2)	2.1795	1.124	7.80E-11	10.108	1.85926	UP
Isopalmitic acid	0.64475	-0.63319	4.85E-11	10.314	1.83562	DOWN
DGTS(6:0/11:0)	1.1907	0.2518	3.08E-10	9.511	1.8277	UP
Tetracosapentaenoic acid (24:5n-3)	0.48194	-1.0531	4.55E-11	10.342	1.82622	DOWN
N-stearoyl valine	0.7176	-0.47875	3.17E-11	10.499	1.80155	DOWN
Phosphohydroxypyruvic acid	1.5242	0.60809	4.96E-10	9.3048	1.7916	UP
Cer[NS](d14:3/14:1)	0.4708	-1.0868	1.09E-10	9.9641	1.78362	DOWN
Cer[AS](d21:2/13:0)	0.54974	-0.86318	6.20E-10	9.2079	1.78198	DOWN
Hexadecanoyl-hydroxy-sn-glyceroethanolamine	0.57756	-0.79196	5.57E-10	9.2542	1.76058	DOWN
D-Erythrose 4-phosphate	0.40715	-1.2964	1.67E-10	9.7769	1.75084	DOWN
Docosahexaenoic Acid methyl ester	1.5181	0.60223	2.51E-09	8.5999	1.7335	UP
LysoDGTS (18:5)	0.83241	-0.26463	3.76E-10	9.4246	1.73236	DOWN
Cer[AP](t18:2/22:2)	0.58697	-0.76864	3.87E-10	9.4124	1.72829	DOWN
FAHFA(19:1/15:1)	1.7099	0.77392	3.51E-09	8.4551	1.7166	UP
PC (26:2)	1.5109	0.59545	1.11E-09	8.9549	1.69869	UP
PC(16:0/20:5(5E,8E,11E,14E,17E))[U]	1.608	0.68525	2.86E-09	8.5439	1.69542	UP
FAHFA(22:0/3:0)	0.4851	-1.0437	3.11E-09	8.5074	1.68919	DOWN
Tetrahydroaldosterone-3-glucuronide	0.54301	-0.88096	1.27E-09	8.8953	1.68537	DOWN
2-Hydroxy-3-methylbutyric acid	0.65543	-0.6095	1.41E-09	8.8509	1.68247	DOWN
7alpha,12beta-Dihydroxy-5alpha-cholan-24-oic acid	0.53982	-0.88945	3.26E-09	8.4867	1.67831	DOWN
FAHFA(24:4/22:5)	0.58989	-0.76149	1.85E-09	8.7325	1.67201	DOWN
D-Proline	0.66237	-0.59429	3.71E-09	8.4303	1.66822	DOWN
Dukunolide B	1.586	0.66543	3.03E-09	8.519	1.65771	UP
Linoleic acid	0.67097	-0.57567	7.57E-09	8.1212	1.65113	DOWN
Stearolic acid	0.61852	-0.6931	1.29E-08	7.888	1.64456	DOWN
L-Phenylalanine	0.51272	-0.96376	1.03E-08	7.9891	1.64123	DOWN
6-Deoxodolichosterone	1.5174	0.60158	3.27E-08	7.4855	1.63433	UP
DG(14:1n5/0:0/18:2n6)	0.37032	-1.4332	2.73E-08	7.5634	1.62106	DOWN
D-Norvaline	0.76932	-0.37835	6.88E-08	7.1626	1.62002	DOWN
PS(44:10)	0.63296	-0.65982	2.33E-08	7.6321	1.61628	DOWN
Sphingomyelin (18:1/14:0)	0.59706	-0.74404	2.38E-08	7.6228	1.61517	DOWN
Cer[NP](t14:1/12:0)	0.44293	-1.1749	3.97E-08	7.4013	1.61362	DOWN
7-Dehydrodesmosterol	0.65559	-0.60914	8.37E-09	8.0773	1.60936	DOWN
MGDG (26:6)	1.7036	0.7686	1.03E-07	6.9879	1.60251	UP
PA(17:0/14:1(9Z))	1.4977	0.58274	1.58E-08	7.8021	1.59969	UP
lysoPE (22:6)	0.64666	-0.62892	2.57E-08	7.5894	1.59829	DOWN
PC (35:3)	0.53623	-0.89907	3.01E-08	7.5209	1.5858	DOWN
PC (42:10)	0.60282	-0.7302	1.56E-08	7.8056	1.58394	DOWN
4-ethylphenylsulfate	0.65552	-0.60929	4.53E-08	7.3436	1.57355	DOWN
Myristoleic acid	0.53992	-0.88919	1.54E-08	7.8133	1.5662	DOWN
PI (40:6)	0.58043	-0.7848	2.31E-08	7.6357	1.55551	DOWN
DG (36:7)	1.4166	0.50242	5.04E-08	7.2974	1.53865	UP
Choline	1.3755	0.45997	2.40E-07	6.62	1.53783	UP
(E)-11-Hexadecenoic acid	0.56386	-0.82659	1.10E-08	7.9582	1.53334	DOWN
FAHFA(21:1/17:1)	1.5103	0.59486	8.94E-08	7.0488	1.53311	UP
Cer[AS](d20:3/18:2)	0.3867	-1.3707	1.88E-07	6.7263	1.53235	DOWN
2-aminohexadecanoic acid	0.64033	-0.64312	1.61E-07	6.7922	1.52265	DOWN
Palmitoylcarnitine	1.3177	0.39806	2.19E-07	6.6587	1.51412	UP
Cyclohexylundecanoic acid	0.70832	-0.49753	8.49E-08	7.071	1.50915	DOWN
SM (26:1)	1.4882	0.5736	1.41E-07	6.8502	1.50914	UP
PC (38:7)	1.6016	0.67954	1.09E-07	6.963	1.50532	UP
PG (18:1-18:1)	1.5662	0.64729	4.45E-08	7.3512	1.50433	UP
beta-Cyclopiazonic acid	1.4245	0.51046	1.76E-06	5.7538	1.49314	STABLE
Cer[NP](t17:2/20:1)	1.5667	0.64769	1.77E-07	6.7516	1.48658	STABLE
3-Indoleacrylic acid	0.69673	-0.52134	1.80E-07	6.7459	1.48448	STABLE
Cer[ADS](d21:0/15:1)	1.7199	0.7823	1.35E-07	6.8704	1.48394	STABLE
Methylisocitric acid	0.33977	-1.5574	1.18E-07	6.9278	1.48268	STABLE
Dihydroxyacetone Phosphate Acyl Ester	0.42767	-1.2254	1.05E-07	6.9775	1.47909	STABLE
plasmenyl-PC 40:2	1.3224	0.40319	1.65E-06	5.7818	1.47378	STABLE
PI 40:5	0.65484	-0.6108	1.49E-07	6.8282	1.47225	STABLE
MG(18:0/0:0/0:0)	1.2163	0.28251	6.53E-07	6.185	1.47173	STABLE
Mangiferdesmethylursanone	1.3614	0.44512	7.33E-07	6.1352	1.46931	STABLE
lysoDGTS 23:5	1.0987	0.13585	5.52E-07	6.2582	1.46767	STABLE
14-Methylhexadecanoic Acid	0.61229	-0.70771	9.58E-07	6.0185	1.46726	STABLE
[6]-Gingerdiol 3-acetate	0.5149	-0.95763	1.39E-06	5.8576	1.46712	STABLE
CerP(d18:1/16:0)	1.3814	0.4661	2.51E-07	6.6006	1.4548	STABLE
PI(17:0/17:0)	0.67546	-0.56605	3.25E-07	6.4877	1.44958	STABLE
Nonadecanoic acid	0.56273	-0.8295	1.53E-06	5.8145	1.43999	STABLE
NAN-190 hydrobromide	1.3449	0.4275	2.07E-06	5.6845	1.42649	STABLE
Dimepiperate	1.5059	0.59065	1.60E-06	5.7952	1.42632	STABLE
LysoPC 17:0	1.4456	0.53169	8.02E-07	6.0959	1.42611	STABLE
Ethyl decanoate	0.56025	-0.83586	9.49E-07	6.0225	1.42469	STABLE
PC(O-18:1(11Z)/0:0)	1.2054	0.26954	9.75E-07	6.0112	1.42342	STABLE
Hypogeic acid	0.64106	-0.64147	2.16E-07	6.6664	1.42298	STABLE
N-Acetyl-L-glutamyl 5-phosphate	1.5844	0.6639	1.38E-06	5.8613	1.42265	STABLE
Alanylvaline	1.1363	0.18429	4.25E-06	5.3714	1.42196	STABLE
Cis-10-Nonadecenoic acid	0.6164	-0.69805	4.61E-07	6.3365	1.41963	STABLE
FAHFA(17:1/10:0)	0.54467	-0.87653	1.13E-06	5.9479	1.4141	STABLE
PA(17:0/26:4)	0.71764	-0.47867	5.63E-07	6.2497	1.41166	STABLE
Gliocladic acid	1.6467	0.71958	1.73E-06	5.7609	1.41162	STABLE
PE(10:0/11:0)[U]	1.2918	0.36935	2.06E-06	5.6866	1.41156	STABLE
PC(O-6:0/2:0)[U]	1.9897	0.99254	1.48E-06	5.83	1.40466	STABLE
Fingolimod	0.65469	-0.61111	5.11E-07	6.2919	1.40402	STABLE
LysoPC(16:0/0:0)	1.4346	0.52066	1.83E-06	5.737	1.39899	STABLE
FAHFA(4:0/23:0)	0.51808	-0.94875	2.36E-06	5.6277	1.39321	STABLE
FAHFA(7:0/20:1)	0.51975	-0.94412	3.27E-06	5.485	1.39257	STABLE
N-Methoxy-1-vinyl-beta-carboline	0.65277	-0.61536	4.82E-07	6.3169	1.38885	STABLE
FAHFA(9:0/19:1)	0.53776	-0.89497	1.21E-06	5.9178	1.375	STABLE
DG 35:6	1.519	0.60316	3.41E-06	5.4671	1.37465	STABLE
DG(17:2(9Z,12Z)/18:3(9Z,12Z,15Z)/0:0)[iso2]	1.3567	0.44006	1.52E-06	5.8186	1.37206	STABLE
(E)-2-Butenyl-4-methyl-threonine	0.74132	-0.43184	7.34E-07	6.1342	1.37035	STABLE
N-stearoyl taurine	0.83813	-0.25476	2.19E-06	5.6594	1.36783	STABLE
3-Indoleacetonitrile	0.74279	-0.42897	9.85E-07	6.0067	1.36581	STABLE
MGDG 24:1	1.4636	0.54954	1.43E-06	5.8454	1.36416	STABLE
Ketorolac	0.89831	-0.15472	1.07E-06	5.9721	1.36023	STABLE
Nicotinamide	0.59015	-0.76084	3.77E-06	5.4232	1.35974	STABLE
Munchiwarin	1.2804	0.35664	2.32E-06	5.6352	1.35707	STABLE
Cer[BS](d14:3/12:0)	0.5818	-0.78141	1.76E-06	5.7537	1.3546	STABLE
Armillaramide	1.3297	0.41112	1.10E-06	5.9578	1.35305	STABLE
PI(14:1/22:2)	0.75976	-0.39639	3.06E-06	5.5146	1.35096	STABLE
lysoPC 16:0	1.2037	0.26751	6.20E-06	5.2077	1.34869	STABLE
Didemethylcitalopram	1.3361	0.41803	1.15E-05	4.9391	1.34804	STABLE
Acarbose (M7)	0.9531	-0.069306	4.20E-06	5.3769	1.34728	STABLE
25-Hydroxycholesterol	1.2632	0.33707	1.32E-05	4.8788	1.34054	STABLE
CerP 34:1	1.4257	0.51171	2.75E-06	5.5614	1.32995	STABLE
Cer[NS](d14:3/16:2)	0.40682	-1.2975	1.84E-06	5.7356	1.32379	STABLE
FTY720 phenoxy-biotin	1.6347	0.70902	1.06E-05	4.9727	1.31938	STABLE
PG(20:1/16:2)	0.69543	-0.52403	5.77E-06	5.2386	1.3192	STABLE
Calcifediol	1.2832	0.35971	9.77E-06	5.0101	1.31699	STABLE
Cer_BS(d16:3/15:3)	0.39994	-1.3222	3.65E-06	5.4383	1.31622	STABLE
DG(18:4(6Z,9Z,12Z,15Z)/17:2(9Z,12Z)/0:0)[iso2]	1.2982	0.37648	4.21E-06	5.3755	1.31486	STABLE
CL 74:1	0.62439	-0.67947	4.75E-06	5.3236	1.30887	STABLE
DG 26:5	0.83708	-0.25656	4.79E-06	5.3195	1.30709	STABLE
CL 78:6	1.7637	0.81865	9.71E-06	5.0126	1.30499	STABLE
PC 40:8	1.6356	0.70986	4.58E-06	5.3392	1.30189	STABLE
(E)-4-Isothiocyanato-1-(methylthio)-1-butene	0.81152	-0.30131	2.79E-05	4.5538	1.29625	STABLE
Phenylalanylvaline	2.5514	1.3513	1.86E-05	4.7311	1.28781	STABLE
Panaxatriol	0.53454	-0.90364	7.30E-06	5.1367	1.28104	STABLE
Cholesterol sulfate	0.71218	-0.48969	9.62E-06	5.0168	1.2802	STABLE
lysoPC 18:0	1.5352	0.61847	1.68E-05	4.7742	1.27498	STABLE
Ribonic acid	0.68073	-0.55485	1.17E-05	4.931	1.27394	STABLE
Diloxanide	0.84403	-0.24464	6.98E-07	6.156	1.27294	STABLE
Sporidesmolide I	0.72407	-0.4658	1.42E-05	4.8485	1.27038	STABLE
13-Azaprostanoic acid	0.60628	-0.72194	8.41E-06	5.0754	1.27028	STABLE
6-Caffeoylsucrose	0.42491	-1.2348	2.33E-05	4.6318	1.27021	STABLE
FAHFA(12:0/14:1)	0.54494	-0.87584	1.76E-05	4.7539	1.26929	STABLE
27-Norcholestanehexol	0.54713	-0.87005	3.97E-06	5.4007	1.26867	STABLE
DL-Malic acid	0.70334	-0.50771	4.32E-06	5.3644	1.25954	STABLE
Ganoderiol C	0.52824	-0.92074	7.73E-06	5.1117	1.25889	STABLE
Zhebeinine	1.3861	0.47099	1.34E-05	4.8727	1.25597	STABLE
9,10-Epoxyoctadecenoic acid	0.58863	-0.76458	1.98E-05	4.7041	1.25473	STABLE
Allyl isothiocyanate	0.78555	-0.34822	7.05E-06	5.1516	1.25418	STABLE
M(d14:1/12:1)	1.645	0.7181	1.18E-05	4.9281	1.25281	STABLE
Oleoyl Oxazolopyridine	1.3928	0.47798	1.21E-05	4.9155	1.25048	STABLE
LPA 16:0	0.66027	-0.59886	3.89E-05	4.4101	1.25042	STABLE
Typhasterol	0.63232	-0.66127	3.22E-05	4.492	1.25025	STABLE
12-Deoxyphorbol 13-palmitate	1.1582	0.21187	3.40E-05	4.4684	1.25013	STABLE
Enalaprilat	1.2178	0.28422	4.42E-05	4.3544	1.24651	STABLE
PI(16:1/20:4)	0.43525	-1.2001	3.17E-05	4.499	1.24544	STABLE
MGDG 27:3	1.3251	0.40612	2.73E-06	5.5632	1.24511	STABLE
CerP 34:0	1.4325	0.51855	8.93E-06	5.0493	1.24338	STABLE
Cortolone-3-glucuronide	0.66936	-0.57915	7.73E-06	5.1116	1.23435	STABLE
16-phenyl-tetranor-PGE2	0.58058	-0.78444	7.63E-06	5.1177	1.23242	STABLE
1-O-(1Z-Tetradecenyl)-2-(9Z-octadecenoyl)-sn-glycero-3-phosphocholine	1.1284	0.17424	0.00010864	3.964	1.23111	STABLE
DG(13:0/20:5(5Z,8Z,11Z,14Z,17Z)/0:0)[iso2]	1.3947	0.47999	2.17E-05	4.6637	1.22377	STABLE
Dehydroepiandrosterone	1.5059	0.59061	7.27E-05	4.1385	1.22366	STABLE
PC 25:1	1.325	0.40598	4.30E-05	4.3667	1.22167	STABLE
DG 36:5	1.4728	0.55851	1.09E-05	4.9626	1.21653	STABLE
3-hydroxytridecanoyl carnitine	0.81497	-0.29519	1.32E-05	4.8797	1.20932	STABLE
Petroselinic acid	0.60642	-0.72161	2.04E-05	4.6898	1.20815	STABLE
Cinnamic acid	1.2409	0.31138	2.42E-05	4.6171	1.20598	STABLE
Cholesteryl laurate	2.5198	1.3333	1.16E-05	4.9366	1.20352	STABLE
CerP 34:2	1.2921	0.36971	7.65E-05	4.1166	1.20158	STABLE
PC 37:6	0.69945	-0.51571	2.14E-05	4.6705	1.2	STABLE
Otonecine	0.76968	-0.37766	4.03E-05	4.3945	1.19974	STABLE
PI(20:0/18:2)	0.45884	-1.124	7.33E-05	4.1352	1.19454	STABLE
FAHFA(13:1/17:1)	0.59462	-0.74997	1.95E-05	4.7102	1.19237	STABLE
Cer[NS](d18:3/16:2)	0.50366	-0.98948	4.55E-05	4.342	1.18949	STABLE
plasmenyl-PC 38:4	1.5144	0.59879	0.00014266	3.8457	1.18924	STABLE
Guazatine	1.1951	0.25712	4.78E-05	4.3207	1.18889	STABLE
Vernolic acid	0.51783	-0.94946	1.70E-05	4.7689	1.18835	STABLE
SM(d23:1/19:0)	1.3662	0.45015	3.30E-05	4.4816	1.18727	STABLE
Momorcharaside B	0.78554	-0.34825	9.25E-05	4.0338	1.17865	STABLE
Quassin	0.62972	-0.66721	8.45E-05	4.0733	1.16934	STABLE
5-Acetylamino-6-formylamino-3-methyluracil	0.61046	-0.71204	7.78E-05	4.1093	1.15851	STABLE
9S,10R-Epoxy-6Z-octadecene	1.26	0.3334	0.00024017	3.6195	1.15849	STABLE
Tiopronin	1.2464	0.31782	7.53E-05	4.1234	1.15574	STABLE
DG 27:4	1.3161	0.39629	0.00012931	3.8884	1.15427	STABLE
Lauramine oxide	1.6395	0.71327	0.00013024	3.8853	1.15408	STABLE
4'-O-Methylhydrangenol	0.72423	-0.46547	7.00E-05	4.1549	1.1539	STABLE
Cer[NS](d15:3/12:0)	0.52938	-0.91763	0.00010285	3.9878	1.15047	STABLE
Flupenthixol	1.1897	0.25063	0.00014485	3.8391	1.15012	STABLE
Geranylgeraniol	1.1798	0.23849	0.00013582	3.867	1.15005	STABLE
D-Glucuronic acid	0.61194	-0.70853	1.99E-05	4.7016	1.14785	STABLE
Dieporeticenin	0.53076	-0.91386	0.00012695	3.8964	1.14586	STABLE
5beta-Chol-9(11)-en-24-oic Acid	0.67568	-0.56559	1.99E-05	4.7013	1.14249	STABLE
2-Methyl-5-(8-pentadecenyl)-1,3-benzenediol	0.75276	-0.40974	3.70E-05	4.4313	1.14193	STABLE
Cer[AP](t14:2/12:1)	1.3679	0.45194	0.00023742	3.6245	1.13387	STABLE
Dodecyl butyrate	0.72235	-0.46924	8.94E-05	4.0489	1.13362	STABLE
Glaucolide A	1.1685	0.22468	0.00037646	3.4243	1.12965	STABLE
N-palmitoyl threonine	0.62317	-0.68231	8.10E-05	4.0916	1.12373	STABLE
4-O-Methyl-a-D-glucosyl-(1->2)-b-D-xylosyl-(1->4)-D-xylose	1.1711	0.22786	0.00022865	3.6408	1.12251	STABLE
Fraxidin	0.84978	-0.23483	7.08E-05	4.1501	1.12246	STABLE
Praziquantel	1.6094	0.68653	3.01E-05	4.522	1.12164	STABLE
Cer[AP](t15:2/20:1)	2.5351	1.342	0.00016295	3.7879	1.11379	STABLE
Nebularine	1.0978	0.13462	0.00032095	3.4936	1.11107	STABLE
1-Aminocyclopropanecarboxylic acid	0.53243	-0.90935	0.00019492	3.7101	1.10851	STABLE
Xylopinine	0.54858	-0.86623	0.00010367	3.9843	1.10849	STABLE
PG(2:0/12:0)	0.76393	-0.38848	0.0001747	3.7577	1.1071	STABLE
Creatinine	1.1549	0.20773	0.00049243	3.3077	1.10592	STABLE
Bilirubin	1.471	0.55677	0.00014982	3.8244	1.10017	STABLE
LPE 18:1	0.74992	-0.41519	0.00040346	3.3942	1.09819	STABLE
Methylthiobenzoic acid	0.68824	-0.53902	5.58E-05	4.2533	1.09769	STABLE
17-hydroxyandrostane-3-glucuronide	1.3	0.3785	0.00018397	3.7353	1.09625	STABLE
lysoPE 20:2	0.6247	-0.67875	0.00041691	3.38	1.09437	STABLE
LysoPC(P-18:1(9Z)/0:0)	1.2566	0.32954	0.00078971	3.1025	1.09051	STABLE
SM 33:2	0.69865	-0.51736	0.00012308	3.9098	1.0829	STABLE
lysoPC 16:1	1.2188	0.28543	0.00042933	3.3672	1.08143	STABLE
Chaulmoogric acid	0.66878	-0.5804	0.00043967	3.3569	1.0799	STABLE
Glycerol 1-hexadecanoate	1.1183	0.16134	0.00037351	3.4277	1.07946	STABLE
S-Adenosyl-4-methylthio-2-oxobutanoate	1.0864	0.1196	0.00072073	3.1422	1.07931	STABLE
N-[(4E,8E)-1,3-dihydroxyoctadeca-4,8-dien-2-yl]hexadecanamide	1.3674	0.45144	0.00019005	3.7211	1.07781	STABLE
Linoelaidyl carnitine	1.2137	0.27944	0.00051772	3.2859	1.07312	STABLE
Phosphatidylethanolamine alkenyl 18:0-18:2	0.64846	-0.62491	0.00018122	3.7418	1.07192	STABLE
1-O-Hexadecyl-lyso-sn-glycero-3-phosphocholine	1.1757	0.23355	0.00018718	3.7277	1.07188	STABLE
LPG 22:4	1.9231	0.94344	0.00013911	3.8566	1.0718	STABLE
Ambroxane	1.2691	0.34376	0.00021017	3.6774	1.06869	STABLE
FAHFA(18:0/22:3)	0.81105	-0.30214	0.00031794	3.4977	1.066	STABLE
Docosatrienoic acid	1.2257	0.29363	0.00058783	3.2307	1.06565	STABLE
plasmenyl-PC 34:2	1.4488	0.53484	0.00035487	3.4499	1.05932	STABLE
PC(18:2(9Z,12Z)/20:4(5Z,8Z,11Z,14Z))[U]	1.1748	0.23241	0.00026665	3.5741	1.0583	STABLE
FAHFA 26:0	0.59129	-0.75806	0.00034795	3.4585	1.05824	STABLE
Neotigogenin	0.69172	-0.53173	8.18E-05	4.087	1.05721	STABLE
DL-Tyrosine	0.76247	-0.39124	0.00022729	3.6434	1.05385	STABLE
3-Oxalomalic acid	1.3394	0.42158	0.00047167	3.3264	1.05364	STABLE
Cer[NS](d14:3/18:2)	0.45815	-1.1261	0.00028347	3.5475	1.05155	STABLE
3-(Methylnitrosoamino)-propanal	1.2256	0.29351	0.00030202	3.52	1.04687	STABLE
Vinorine	1.1005	0.13819	0.00091371	3.0392	1.04677	STABLE
1-(1-Methylethenyl)-4-(1-methylethyl)benzene	1.1982	0.26091	0.00023406	3.6307	1.04661	STABLE
1-Deoxy-D-xylulose 5-phosphate	0.52626	-0.92614	0.00026999	3.5686	1.04596	STABLE
1-Methyladenosine	1.1609	0.21528	0.00042143	3.3753	1.04588	STABLE
Indoxyl sulfate	0.71573	-0.4825	0.00029987	3.5231	1.0427	STABLE
Cer[NS](d16:3/18:1)	0.57607	-0.79569	0.00042254	3.3741	1.0425	STABLE
Cer[BS](d14:2/13:1)	0.55643	-0.84574	0.00046342	3.334	1.04184	STABLE
Barringtogenol C	0.85947	-0.21848	0.0004654	3.3322	1.03771	STABLE
Dodecylbenzene	1.2696	0.34434	0.0001552	3.8091	1.03122	STABLE
2-Hydroxy-22-methyltetracosanoic acid	0.66257	-0.59386	0.00042639	3.3702	1.02877	STABLE
Rivastigmine	1.0709	0.098808	0.0014924	2.8261	1.02868	STABLE
N-Phenylacetylglycine	1.0688	0.095941	0.0019533	2.7092	1.02456	STABLE
4-Methyl-5-(2-phosphoethyl)-thiazole	1.1107	0.1515	0.0020318	2.6921	1.02395	STABLE
N3'-Acetylapramycin	1.2541	0.32665	0.00032266	3.4913	1.01874	STABLE
DG 34:7	1.2003	0.26334	0.00065923	3.181	1.01832	STABLE
FAHFA(7:0/22:2)	0.7314	-0.45126	0.00022853	3.6411	1.01805	STABLE
DG 36:8	1.0129	0.018441	0.00057777	3.2382	1.01782	STABLE
5-Acetylamino-6-amino-3-methyluracil	0.43304	-1.2074	0.00065103	3.1864	1.01329	STABLE
PC(17:1/20-HETE)	0.62041	-0.6887	0.00068319	3.1655	1.01143	STABLE
Ursodeoxycholic acid	0.79652	-0.32822	0.0013361	2.8742	1.00952	STABLE
All-cis-4,7,10,13,16-docosapentaenoic acid	0.78138	-0.3559	0.00036576	3.4368	1.00237	STABLE
Cartilagineal	0.86887	-0.20279	8.44E-05	4.0738	1.00166	STABLE
Cer[NS](d17:3/13:0)	0.66959	-0.57864	0.00061487	3.2112	1.00152	STABLE
Propyl 1-(propylsulfinyl)propyl disulfide	0.87954	-0.18518	0.00052556	3.2794	0.996178	STABLE
3,5-Dihydroxy-1,4-naphthoquinone	1.1448	0.19507	0.0010195	2.9916	0.996131	STABLE
Chavicol	0.69781	-0.5191	0.00042829	3.3683	0.994715	STABLE
Pheneturide	1.1738	0.23125	0.0028826	2.5402	0.994474	STABLE
FAHFA(22:5/10:0)	0.52582	-0.92735	0.00034378	3.4637	0.993253	STABLE
PI(22:1/16:4)	0.70529	-0.50371	0.00082896	3.0815	0.993098	STABLE
D-myo-Inositol 1,4,5,6-tetrakisphosphate	0.53268	-0.90866	0.00063886	3.1946	0.989264	STABLE
1H-Indole-3-Acetic Acid	1.2785	0.35449	0.00079511	3.0996	0.986899	STABLE
Soyasapogenol A	0.67636	-0.56413	0.00044865	3.3481	0.985993	STABLE
2,4-Epibrassinolide	1.1233	0.1677	0.00069642	3.1571	0.982886	STABLE
Cer[NS](d16:3/14:1)	0.6571	-0.60581	0.0010134	2.9942	0.981393	STABLE
PS(3:0/17:2)	1.4025	0.48799	0.0015185	2.8186	0.971214	STABLE
DG 32:6	1.3145	0.3945	0.00069157	3.1602	0.971021	STABLE
PE 38:5	0.65892	-0.60182	0.0019145	2.7179	0.970445	STABLE
25-hydroxy-23-oxacholecalciferol	1.1725	0.22964	0.0016405	2.785	0.969793	STABLE
Naphthazarin	1.1777	0.23598	0.0021633	2.6649	0.965143	STABLE
PS(22:4/22:5)	0.75313	-0.40904	0.001519	2.8184	0.964141	STABLE
PI 38:3	0.59363	-0.75237	0.0010621	2.9738	0.963309	STABLE
HemiBMP(12:0/16:4/16:3)	0.72319	-0.46755	0.0010197	2.9915	0.962941	STABLE
PE 39:5	0.78612	-0.34717	0.00087807	3.0565	0.96281	STABLE
4-Methyumbelliferone	1.1535	0.20598	0.0011828	2.9271	0.956806	STABLE
L-Proline	1.1393	0.18816	0.0025774	2.5888	0.956619	STABLE
Diisononyl phthalate	1.3103	0.38992	0.00099394	3.0026	0.955024	STABLE
PC 38:5	1.2382	0.30821	0.0016583	2.7803	0.952643	STABLE
PC(O-16:1(11Z)/0:0)	1.126	0.17114	0.00099344	3.0029	0.951859	STABLE
Decanoylcarnitine	1.2598	0.33319	0.0043618	2.3603	0.949247	STABLE
3alpha,12beta-Dihydroxy-5alpha-cholan-24-oic acid	0.23302	-2.1015	0.0014131	2.8498	0.948081	STABLE
Aphidicolan-16beta-ol	1.3265	0.40763	0.00036998	3.4318	0.94334	STABLE
Lucidenic acid D1	0.66466	-0.58932	0.0022877	2.6406	0.942366	STABLE
LPA 18:2	1.2488	0.32059	0.00043076	3.3658	0.942224	STABLE
Cer 27:2	0.65372	-0.61325	0.0018803	2.7258	0.940508	STABLE
L-Allothreonine	0.6822	-0.55172	0.0011846	2.9264	0.939806	STABLE
MG 20:3	1.1744	0.23192	0.0030249	2.5193	0.939149	STABLE
MG 20:4	1.1998	0.26278	0.0049117	2.3088	0.936549	STABLE
9(R)-HODE	0.63809	-0.64817	0.0024401	2.6126	0.936532	STABLE
DL-Dihydrosphingosine	1.2056	0.26978	0.0020148	2.6958	0.935436	STABLE
5,10-Methenyltetrahydrofolic acid	0.65291	-0.61504	0.0012074	2.9182	0.932816	STABLE
alpha-Tocopherol	1.4931	0.57828	0.002614	2.5827	0.931924	STABLE
FAHFA(16:0/16:3)	0.72355	-0.46683	0.00093689	3.0283	0.92568	STABLE
Tos-Arg-CH2Cl	0.552	-0.85725	0.0018725	2.7276	0.924731	STABLE
2-Methylpropanoyl phosphate	0.77382	-0.36994	0.0022054	2.6565	0.92377	STABLE
LysoPC(18:0/0:0)	1.2451	0.31625	0.0033294	2.4776	0.922583	STABLE
MG 22:5	1.1959	0.25815	0.0045678	2.3403	0.922066	STABLE
Cer[BS](d17:2/22:2)	0.82985	-0.26908	0.00080007	3.0969	0.918444	STABLE
Ascorbic acid-2-sulfate	0.81368	-0.29747	0.0010551	2.9767	0.917919	STABLE
Hexacosanoic acid	0.58528	-0.7728	0.00072138	3.1418	0.915003	STABLE
PC(18:4(2E,4E,6E,11Z)/18:1(11Z))[U]	1.3002	0.37876	0.0027921	2.5541	0.909528	STABLE
Tetradecanoylcarnitine	0.7403	-0.43382	0.0029778	2.5261	0.907666	STABLE
O-methoxycatechol-O-sulphate	0.43946	-1.1862	0.0014219	2.8471	0.907232	STABLE
7beta,12alpha-Dihydroxy-5alpha-cholan-24-oic acid	0.72568	-0.4626	0.0019158	2.7177	0.90716	STABLE
DGTS(4:0/17:0)	0.71482	-0.48436	0.0085169	2.0697	0.904354	STABLE
SM(d18:2/13:1)	1.4529	0.53891	0.0017713	2.7517	0.904072	STABLE
Cer[BS](d15:3/14:1)	0.56566	-0.82199	0.0015418	2.812	0.902038	STABLE
6-Phosphonoglucono-D-lactone	1.1045	0.14341	0.011871	1.9255	0.900979	STABLE
CL 78:3	0.69185	-0.53147	0.0015718	2.8036	0.899172	STABLE
FAHFA(18:4/16:1)	0.58596	-0.77113	0.0032691	2.4856	0.897217	STABLE
PC 38:2	1.275	0.35051	0.001723	2.7637	0.896996	STABLE
1-Oleoyl-Sn-Glycero-3-Phosphocholine	1.1114	0.15243	0.0029143	2.5355	0.896693	STABLE
5-oxo-heneicosanoic acid	1.1287	0.17468	0.0034212	2.4658	0.895736	STABLE
7-Ketocholesterol	0.56641	-0.82007	0.0020998	2.6778	0.890705	STABLE
Licodione	0.69715	-0.52045	0.0016489	2.7828	0.883537	STABLE
Cer[NS](d14:3/25:1)	0.62394	-0.68052	0.0017075	2.7676	0.883343	STABLE
DG 34:8	1.1952	0.2573	0.0023257	2.6335	0.882073	STABLE
Lyso(18:0/0:0)	0.8594	-0.21859	0.0035189	2.4536	0.880404	STABLE
Cis-11,14-Eicosadienoic acid	0.69842	-0.51783	0.0041837	2.3784	0.875094	STABLE
Cryptogenin	1.1384	0.18702	0.0113	1.9469	0.870545	STABLE
PC(16:1e/19,20-EpDPE)	0.76553	-0.38546	0.0040594	2.3915	0.86957	STABLE
3,4-Dehydrothiomorpholine-3-carboxylate	0.68574	-0.54427	0.0024741	2.6066	0.868692	STABLE
D-Leucine	0.95191	-0.0711	0.0037917	2.4212	0.867391	STABLE
plasmenyl-PC 34:0	1.1691	0.22536	0.0023587	2.6273	0.863301	STABLE
Longifolonine	1.1428	0.19261	0.0021895	2.6596	0.86325	STABLE
Tiagabine	0.86642	-0.20686	0.0021892	2.6597	0.862343	STABLE
Lactose	1.3221	0.40278	0.0050495	2.2968	0.858552	STABLE
27-Deoxy-5b-cyprinol	0.65525	-0.60988	0.0029268	2.5336	0.858294	STABLE
2,6-Dimethoxy-1,4-benzoquinone	1.68	0.74846	0.0053341	2.2729	0.854453	STABLE
Dihydroisolysergic acid II	0.59322	-0.75336	0.0021162	2.6744	0.853941	STABLE
Diltiazem	0.68147	-0.55327	0.01119	1.9512	0.852962	STABLE
Bis(2-ethylhexyl)-phthalate	0.75918	-0.39748	0.009213	2.0356	0.852614	STABLE
Cer[NS](d18:3/14:1)	0.49987	-1.0004	0.0053463	2.2719	0.849401	STABLE
4-Fluoromethamphetamine	1.2248	0.29258	0.0045696	2.3401	0.849248	STABLE
Taurodeoxycholic acid	0.73422	-0.44571	0.0086558	2.0627	0.847825	STABLE
PC(16:0/22:6(3Z,6Z,9Z,12Z,15Z,18))[U]	1.1547	0.20752	0.0031746	2.4983	0.846768	STABLE
lysoPC 20:2	1.113	0.15444	0.005565	2.2545	0.842164	STABLE
Lipoxin D4	1.1909	0.25203	0.006482	2.1883	0.841396	STABLE
Cer[AS](d16:3/20:1)	0.72834	-0.45732	0.0029286	2.5333	0.838777	STABLE
Sulfoglycolithocholate	0.5825	-0.77967	0.0067079	2.1734	0.83818	STABLE
Assoanine	0.66871	-0.58055	0.0021465	2.6683	0.837767	STABLE
4-Dodecylphenol	0.71465	-0.48468	0.0069583	2.1575	0.832326	STABLE
11-HpODE	0.78832	-0.34314	0.0052404	2.2806	0.830243	STABLE
Maltol	0.80476	-0.31336	0.0045174	2.3451	0.828231	STABLE
LysoPG 9:0	0.59558	-0.74763	0.005236	2.281	0.826305	STABLE
Asn-Asp-OH	1.0593	0.083171	0.010401	1.9829	0.825743	STABLE
CL 70:3	1.3911	0.47624	0.0044922	2.3475	0.82248	STABLE
FAHFA(15:1/17:2)	0.69198	-0.5312	0.0035317	2.452	0.822163	STABLE
FAHFA(22:4/14:1)	0.64137	-0.64076	0.00426	2.3706	0.821162	STABLE
S-(Phenylacetothiohydroximoyl)-L-cysteine	1.0893	0.12342	0.0092661	2.0331	0.819584	STABLE
Cer[AP](t17:2/18:2)	0.66331	-0.59226	0.0076768	2.1148	0.81935	STABLE
Cer[NS](d18:3/21:1)	0.77419	-0.36923	0.0040026	2.3977	0.819035	STABLE
2-aminophenol sulphate	0.82501	-0.27752	0.0073622	2.133	0.817073	STABLE
PE(14:0e/24:4)	0.68455	-0.54678	0.005467	2.2623	0.814924	STABLE
SM(d19:2/23:1)	1.089	0.123	0.015529	1.8089	0.814092	STABLE
DG(5:0/13:0)	1.1218	0.16584	0.0086053	2.0652	0.813845	STABLE
DG(15:1(9Z)/18:1(9Z)/0:0)[iso2]	0.60441	-0.72641	0.0075945	2.1195	0.811832	STABLE
PC 36:3	1.2845	0.36121	0.0079012	2.1023	0.810341	STABLE
PC 40:6	1.1761	0.23403	0.006511	2.1864	0.808056	STABLE
Cer_BS(d17:2/14:3)	0.6852	-0.54541	0.0037299	2.4283	0.806723	STABLE
Dihydrouracil	1.095	0.13088	0.014514	1.8382	0.805325	STABLE
1-Stearoylglycerophosphoglycerol	0.75281	-0.40964	0.0064041	2.1935	0.80351	STABLE
Cer[AS](d15:3/12:1)	0.74882	-0.41731	0.0036835	2.4337	0.802687	STABLE
2,4-dihydroxyheptadecyl acetate	1.0482	0.067864	0.0081543	2.0886	0.802476	STABLE
DG 32:5	0.67511	-0.5668	0.0079922	2.0973	0.800471	STABLE
Ethyl stearate	1.2501	0.32199	0.011468	1.9405	0.798245	STABLE
FA 18:2	0.72343	-0.46707	0.0072294	2.1409	0.797095	STABLE
N-Acetyltranylcypromine	0.80169	-0.31889	0.003434	2.4642	0.796541	STABLE
Mayolene-16	0.67339	-0.57049	0.0088908	2.0511	0.795336	STABLE
Cer[ADS](d15:0/20:1)	1.1326	0.17969	0.014025	1.8531	0.795012	STABLE
PC(22:6e/15:1)	1.1643	0.21952	0.0094349	2.0253	0.792103	STABLE
Pachyrrhizin	0.81525	-0.29468	0.0033017	2.4813	0.791886	STABLE
4-Hydroxycoumarin	1.0705	0.098233	0.014109	1.8505	0.787909	STABLE
PC(O-10:0/O-10:0)[U]	1.1526	0.2049	0.0052169	2.2826	0.78725	STABLE
Aspartyl-Asparagine	0.56052	-0.83516	0.0061378	2.212	0.786957	STABLE
DG(15:0/0:0/16:1n7)	0.76206	-0.39202	0.0098394	2.007	0.7863	STABLE
FAHFA(8:0/24:4)	0.69896	-0.51673	0.0058946	2.2295	0.784149	STABLE
plasmenyl-PE 38:4	0.69233	-0.53047	0.0076271	2.1176	0.783529	STABLE
SM(d22:1/14:1)	1.1233	0.16773	0.0055316	2.2572	0.777304	STABLE
SM(d19:2/16:1)	0.72824	-0.45751	0.0035068	2.4551	0.776008	STABLE
PG(6:0/8:0)	0.80842	-0.30681	0.013205	1.8793	0.775215	STABLE
LPA 21:2	1.1026	0.14093	0.010334	1.9857	0.774024	STABLE
plasmenyl-PC 18:0	1.08	0.11104	0.0070342	2.1528	0.773677	STABLE
Nonanoylcarnitine	1.3221	0.40281	0.011923	1.9236	0.772359	STABLE
FAHFA(18:2/22:3)	1.1158	0.15803	0.017367	1.7603	0.771505	STABLE
PC 33:1	1.072	0.10032	0.014611	1.8353	0.771174	STABLE
2,5-Dihydro-2,4,5-trimethylthiazole	1.2016	0.265	0.0092849	2.0322	0.7707	STABLE
2'-O-Methylisoliquiritigenin	0.80153	-0.31917	0.0055999	2.2518	0.770467	STABLE
Irinotecan	1.3186	0.39897	0.013018	1.8855	0.768251	STABLE
Bovinic acid	0.58012	-0.78558	0.01322	1.8788	0.76659	STABLE
Isoferulic acid	1.3227	0.40349	0.015969	1.7967	0.765308	STABLE
CL 74:7	0.65455	-0.61142	0.013324	1.8754	0.764432	STABLE
PS(2:0/18:3)	1.4874	0.57283	0.01529	1.8156	0.76378	STABLE
PC(14:1e/3:0)	1.171	0.22772	0.011127	1.9536	0.759399	STABLE
Prostaglandin F2a-d9	1.1128	0.15425	0.014393	1.8419	0.758801	STABLE
PI 18:1-18:0	0.99194	-0.011676	0.019766	1.7041	0.746828	STABLE
LysoPC(17:0/0:0)	1.1171	0.15971	0.0088786	2.0517	0.746361	STABLE
PE(16:0e/20:4)	0.70952	-0.49509	0.018454	1.7339	0.74594	STABLE
gamma-Nonanolactone	1.1547	0.20753	0.015833	1.8004	0.745455	STABLE
2,2-Dimethyl-3-(4-methoxyphenyl)-4-ethyl-2H-1-benzopyran-7-ol acetate	1.4133	0.49905	0.020404	1.6903	0.744891	STABLE
Lidocaine	0.86384	-0.21116	0.0081546	2.0886	0.742357	STABLE
Kaempferide 5-glucoside-7-glucuronide	1.3643	0.4482	0.01636	1.7862	0.741127	STABLE
Glycitin	1.0857	0.11858	0.016005	1.7957	0.740266	STABLE
1-O-beta-D-Glucopyranosyl-2,3-di-O-(8-hexadecenoyl)glycerol	0.62042	-0.68869	0.018345	1.7365	0.739245	STABLE
PE(3:0/21:0)	1.1573	0.21076	0.020487	1.6885	0.738467	STABLE
4-Nitrocatechol	1.0528	0.074217	0.027518	1.5604	0.736425	STABLE
Aminopentol	1.2329	0.30208	0.004998	2.3012	0.733625	STABLE
Withanolide	0.84329	-0.2459	0.012655	1.8977	0.731322	STABLE
13'-Hydroxy-alpha-tocopherol	1.226	0.29394	0.014109	1.8505	0.729627	STABLE
Ethchlorvynol	1.3039	0.38279	0.016894	1.7723	0.723482	STABLE
Dodecylamine	0.92804	-0.10774	0.0070862	2.1496	0.722959	STABLE
2-Oleoylglycerophosphocholine	1.2084	0.27313	0.0151	1.821	0.722742	STABLE
5-oxo-7-octenoic acid	0.58748	-0.76738	0.0030136	2.5209	0.722397	STABLE
Ectoine	1.1925	0.25399	0.02403	1.6193	0.72188	STABLE
PC 32:2	1.1482	0.1994	0.017404	1.7594	0.72178	STABLE
PC(3:1(2E)/0:0)[U]	1.2696	0.34434	0.0050867	2.2936	0.721627	STABLE
Glycocholic acid	0.66861	-0.58076	0.012221	1.9129	0.721261	STABLE
Contignasterol	1.2179	0.28439	0.01627	1.7886	0.719091	STABLE
FAHFA(22:4/11:0)	0.57274	-0.80405	0.017861	1.7481	0.718727	STABLE
Cer[NS](d14:3/18:0)	0.49135	-1.0252	0.016386	1.7855	0.717301	STABLE
Diepomuricanin A	0.7446	-0.42545	0.009355	2.029	0.715821	STABLE
CerP(d18:0/16:0)	1.3822	0.46695	0.0094288	2.0255	0.715714	STABLE
Theasapogenol A	0.87275	-0.19636	0.026994	1.5687	0.713903	STABLE
17-phenyl trinor Prostaglandin E2 serinol amide	1.0955	0.13157	0.026467	1.5773	0.713799	STABLE
5'-Butyrylphosphoinosine	1.0542	0.076201	0.034854	1.4577	0.71377	STABLE
2(3H)-Benzothiazolethione	1.017	0.024266	0.040802	1.3893	0.713567	STABLE
DG 36:6	1.2063	0.27065	0.01135	1.945	0.712044	STABLE
FAHFA(14:1/22:2)	0.67073	-0.57619	0.015025	1.8232	0.710126	STABLE
Epiandrosterone sulfate	0.57332	-0.80258	0.0091074	2.0406	0.708504	STABLE
Murocholic acid	0.58808	-0.76591	0.030197	1.52	0.705045	STABLE
2-Ethylacrylylcarnitine	1.2539	0.32641	0.014886	1.8272	0.703414	STABLE
plasmenyl-PC 38:3	1.2977	0.37594	0.019157	1.7177	0.703005	STABLE
16-Feruloyloxypalmitic acid	1.396	0.48134	0.010618	1.974	0.7005	STABLE
PC(13:0/18:0)	1.0297	0.04225	0.012163	1.915	0.699582	STABLE
Phosphodimethylethanolamine	1.636	0.71021	0.0080888	2.0921	0.699006	STABLE
lysoPE 18:2	1.2701	0.34499	0.011349	1.945	0.698557	STABLE
D-Phenylalanine	1.0807	0.11196	0.013932	1.856	0.69558	STABLE
SM(d15:1/16:1)	1.038	0.053802	0.036374	1.4392	0.694488	STABLE
plasmenyl-PC 38:1	1.2691	0.34376	0.021568	1.6662	0.691814	STABLE
Lotaustralin	0.88671	-0.17346	0.017907	1.747	0.691667	STABLE
Cer[BS](d19:3/16:1)	0.70694	-0.50034	0.025613	1.5915	0.69096	STABLE
5-Hydroxytryptophan	1.0986	0.1357	0.03609	1.4426	0.690848	STABLE
Cer[NS](d19:3/18:2)	0.59721	-0.74369	0.044006	1.3565	0.690586	STABLE
3-hydroxyundecanoyl carnitine	1.0696	0.097052	0.032031	1.4944	0.68821	STABLE
LysoPE(0:0/18:2(9Z,12Z))	0.82377	-0.27968	0.02081	1.6817	0.687763	STABLE
plasmenyl-PC 33:1	1.0469	0.066178	0.018562	1.7314	0.686634	STABLE
PI 36:4	0.7356	-0.443	0.019019	1.7208	0.686204	STABLE
PI 38:6	0.70362	-0.50714	0.01262	1.8989	0.684889	STABLE
Calcidiol	1.1412	0.1905	0.038367	1.416	0.678882	STABLE
Cis-8,11,14-Eicosatrienoic acid	0.87768	-0.18823	0.013931	1.856	0.676778	STABLE
(R)-3-((R)-3-Hydroxybutanoyloxy)butanoate	1.434	0.52003	0.022152	1.6546	0.676122	STABLE
CL 74:3	0.62689	-0.67372	0.024293	1.6145	0.675494	STABLE
MG 18:2	0.85044	-0.23371	0.02442	1.6123	0.675315	STABLE
Docosahexaenoic Acid ethyl ester	1.2359	0.30557	0.020374	1.6909	0.673554	STABLE
Cer[AS](d17:3/18:2)	0.69746	-0.51982	0.023733	1.6247	0.672975	STABLE
SQDG 26:7	0.9739	-0.03816	0.060913	1.2153	0.672597	STABLE
Se-Methylselenomethionine	1.2623	0.33611	0.044525	1.3514	0.67135	STABLE
PC 38:6	1.0321	0.045534	0.01382	1.8595	0.668723	STABLE
Cer[AS](d19:3/14:1)	0.61299	-0.70606	0.024327	1.6139	0.664705	STABLE
Orlistat (Alli, Xenical)	0.74229	-0.42994	0.023262	1.6334	0.663989	STABLE
Pro-Leu	1.0595	0.083421	0.056039	1.2515	0.66046	STABLE
PC 36:1	1.212	0.27738	0.036208	1.4412	0.658424	STABLE
Cer[NS](d22:3/12:1)	0.65108	-0.6191	0.022757	1.6429	0.658352	STABLE
PC 39:8	0.75906	-0.39772	0.024958	1.6028	0.65489	STABLE
PC(10:0/24:0)	1.1525	0.20474	0.05882	1.2305	0.654518	STABLE
Cer[NS](d14:3/14:0)	0.70799	-0.4982	0.033201	1.4789	0.652791	STABLE
Cer[AP](t19:2/14:1)	0.68064	-0.55503	0.027486	1.5609	0.647041	STABLE
Progesterone	1.1572	0.2106	0.028716	1.5419	0.646229	STABLE
PS 40:6	0.43512	-1.2005	0.051885	1.285	0.644918	STABLE
Imazaquin	1.0573	0.080357	0.059708	1.224	0.641365	STABLE
L-Tryptophan	0.85551	-0.22514	0.037634	1.4244	0.640883	STABLE
6-Deoxocastasterone	0.45135	-1.1477	0.04692	1.3286	0.640383	STABLE
Cer[AP](t15:1/20:2)	0.65885	-0.60197	0.041002	1.3872	0.640356	STABLE
(R)C(S)S-Alliin	1.9142	0.93677	0.015483	1.8101	0.635893	STABLE
Pseudouridine	0.87735	-0.18878	0.017744	1.7509	0.635853	STABLE
Cer[AP](t24:2/16:2)	0.85246	-0.2303	0.023474	1.6294	0.635081	STABLE
GlcADG(13:1/20:5)	1.5289	0.61253	0.026517	1.5765	0.634809	STABLE
PC(16:0/22:6(4E,7E,10E,13E,16E,19E))	1.0313	0.044473	0.018513	1.7325	0.634809	STABLE
Cer[NS](d15:3/18:2)	0.7535	-0.40832	0.032282	1.491	0.633565	STABLE
2-tetracosanamidoethanesulfonic acid	0.66894	-0.58006	0.016213	1.7901	0.630065	STABLE
Thiomorpholine 3-carboxylate	1.2436	0.31455	0.046618	1.3314	0.628571	STABLE
FAHFA(22:3/10:0)	0.85068	-0.23332	0.029474	1.5306	0.627939	STABLE
1-O-Sinapoyl-beta-D-glucose	0.76913	-0.3787	0.014803	1.8296	0.6259	STABLE
L-Targinine	1.1334	0.18067	0.067392	1.1714	0.62589	STABLE
Jasmonic acid	0.69348	-0.52808	0.033253	1.4782	0.624137	STABLE
Cathenamine	1.1232	0.16766	0.048236	1.3166	0.623133	STABLE
1,3Z,6Z,9Z-Eicosatetraene	1.3711	0.45531	0.036171	1.4416	0.622868	STABLE
PC(16:0/18:2(9E,12E))	0.69628	-0.52225	0.047708	1.3214	0.621871	STABLE
3-Hydroxy-5, 8-tetradecadiencarnitine	1.1004	0.13805	0.08123	1.0903	0.620884	STABLE
2-Hexyldecanoic acid	0.85508	-0.22586	0.039985	1.3981	0.619491	STABLE
lysoDGTS 25:4	1.0339	0.048058	0.027809	1.5558	0.618916	STABLE
2-methylbacteriohopane-32,33,34,35-tetrol	0.71404	-0.48592	0.039607	1.4022	0.614805	STABLE
DL-Norleucine	1.057	0.079997	0.092109	1.0357	0.612659	STABLE
MG 20:5	1.087	0.12038	0.099251	1.0033	0.612288	STABLE
Dillapiol	1.6885	0.75572	0.049556	1.3049	0.611559	STABLE
Aniflorine	0.88524	-0.17586	0.040313	1.3946	0.611092	STABLE
p-Tolyl Sulfate	0.65604	-0.60815	0.05223	1.2821	0.610723	STABLE
PC 40:5	1.0794	0.11024	0.055864	1.2529	0.610314	STABLE
DG(6:0/15:1)	1.2014	0.26467	0.095282	1.021	0.609906	STABLE
3-ethylphenyl Sulfate	1.0861	0.11916	0.03352	1.4747	0.608238	STABLE
N-(2-Furoyl)glycine	1.1544	0.20712	0.039777	1.4004	0.603633	STABLE
11Z-Octadecenylcarnitine	1.0733	0.10199	0.084804	1.0716	0.603188	STABLE
Guanine	0.90543	-0.14333	0.035396	1.451	0.602613	STABLE
FAHFA 16:0/22:3	1.3398	0.42202	0.026274	1.5805	0.597253	STABLE
3-Methylamino-L-alanine	0.85426	-0.22726	0.055362	1.2568	0.596586	STABLE
5-(12-Heptadecenyl)-1,3-benzenediol	1.0912	0.12591	0.071368	1.1465	0.593885	STABLE
L(+)-Ornithine	1.0941	0.1297	0.058171	1.2353	0.593192	STABLE
trans-9-Octadecenoic acid	0.70258	-0.50926	0.029633	1.5282	0.590681	STABLE
Buddledin A	0.90782	-0.13953	0.041132	1.3858	0.588508	STABLE
plasmenyl-PC 36:3	1.0778	0.10814	0.049144	1.3085	0.587615	STABLE
PE 16:0-22:4	0.72372	-0.46649	0.068927	1.1616	0.585799	STABLE
PC(14:0/11:0)[U]	1.2514	0.32354	0.026604	1.5751	0.585544	STABLE
Cer[AS](d19:3/12:1)	0.66835	-0.58132	0.029839	1.5252	0.582712	STABLE
PA 47:6	0.86123	-0.21553	0.049323	1.3069	0.581302	STABLE
3alpha,7alpha-Dihydroxycoprostanic acid	0.70151	-0.51146	0.06909	1.1606	0.580314	STABLE
3-hydroxy-N-(2-oxooxolan-3-yl)dodecanamide	1.1894	0.25028	0.075943	1.1195	0.57824	STABLE
N-[(Tert-butoxy)carbonyl]-L-tryptophan	1.0865	0.1197	0.086573	1.0626	0.577713	STABLE
PG 14:0	1.3345	0.41634	0.07201	1.1426	0.577073	STABLE
Indoline	1.1192	0.16247	0.037303	1.4283	0.576931	STABLE
Encainide	0.80892	-0.30593	0.029968	1.5233	0.574516	STABLE
5-Methylthioribose 1-phosphate	0.88992	-0.16826	0.055081	1.259	0.574	STABLE
DL-Valine	0.88017	-0.18414	0.056589	1.2473	0.573555	STABLE
Nervonic acid	0.83619	-0.25809	0.024643	1.6083	0.572151	STABLE
Phenol sulphate	0.76405	-0.38826	0.033071	1.4806	0.571525	STABLE
(all-E)-3,5,7-Tridecatriene-9,11-diyn-1-ol	1.0635	0.088861	0.08115	1.0907	0.57054	STABLE
SM(d24:0/16:1)	1.1024	0.14061	0.034412	1.4633	0.56996	STABLE
6-Methylaminopurine arabinoside	1.1361	0.18407	0.070691	1.1506	0.569175	STABLE
Riboflavin B2	0.61554	-0.70008	0.050648	1.2954	0.568925	STABLE
7beta,12beta-Dihydroxy-5beta-cholan-24-oic acid	0.56834	-0.81517	0.057112	1.2433	0.56774	STABLE
12,13-EpOME	0.66756	-0.58303	0.069465	1.1582	0.567561	STABLE
2-Hydroxy cinnamic acid	1.1389	0.18764	0.062592	1.2035	0.565606	STABLE
Raubasine	0.68499	-0.54585	0.049516	1.3053	0.564763	STABLE
Cer[NP](t21:1/16:0)	0.80815	-0.3073	0.036593	1.4366	0.562452	STABLE
Penigequinolones A and B (diastereomers)	0.64397	-0.63494	0.045811	1.339	0.560403	STABLE
D-Glutamine	1.0518	0.072807	0.095697	1.0191	0.560046	STABLE
CL 74:5	0.69868	-0.51729	0.12019	0.92013	0.558903	STABLE
Homocysteine	1.084	0.11641	0.095208	1.0213	0.554811	STABLE
PC 38:4	1.03	0.042594	0.069606	1.1574	0.554455	STABLE
Trihydroxycoprostanoic acid	0.84308	-0.24626	0.042668	1.3699	0.554026	STABLE
SM(d16:3/20:2)	0.72228	-0.46938	0.079232	1.1011	0.552035	STABLE
Vicenistatin	0.87147	-0.19848	0.080273	1.0954	0.551916	STABLE
3-O-Acetylepisamarcandin	1.1084	0.14853	0.060773	1.2163	0.551328	STABLE
Carboxyltolmetin Diglucuronide	1.3051	0.38411	0.12287	0.91056	0.550753	STABLE
Bufadienolide	1.3471	0.42989	0.05956	1.225	0.550399	STABLE
(9Z)-(7S,8S)-Dihydroxyoctadecenoic acid	0.52759	-0.9225	0.087213	1.0594	0.549857	STABLE
3-Hydroxyisovalerylcarnitine	1.1354	0.18322	0.053326	1.2731	0.546223	STABLE
Cyanazine	1.3544	0.4377	0.1024	0.98969	0.546049	STABLE
DG(12:0/20:5(5Z,8Z,11Z,14Z,17Z)/0:0)[iso2]	0.9893	-0.015521	0.16809	0.77445	0.544561	STABLE
Isopimpinellin	0.39018	-1.3578	0.050834	1.2938	0.543737	STABLE
PC 32:1	1.0024	0.0034344	0.094409	1.025	0.543016	STABLE
GameXPeptide D	1.1072	0.14695	0.14366	0.84268	0.542314	STABLE
3-Methylbenzyl alcolhol	1.0837	0.11595	0.093456	1.0294	0.542163	STABLE
Glycerophosphocholine	1.1503	0.20202	0.056729	1.2462	0.540755	STABLE
(-)-Ormosanine	0.68753	-0.5405	0.12419	0.90592	0.540383	STABLE
Dihydronaringenin-O-sulphate	0.66698	-0.58427	0.063269	1.1988	0.538596	STABLE
L-2,4-diaminobutyric acid	1.0741	0.10307	0.086245	1.0643	0.531139	STABLE
Neurosporaxanthin	0.71639	-0.48118	0.13252	0.87772	0.529755	STABLE
1-Hexadecylamine	1.1414	0.19076	0.06503	1.1869	0.529057	STABLE
PC(16:0/20:4(5E,8E,11E,14E))	1.105	0.14406	0.054193	1.2661	0.527354	STABLE
Tolylacetonitrile	1.0345	0.04891	0.12191	0.91396	0.52682	STABLE
PE 38:3	0.63112	-0.664	0.051812	1.2856	0.526459	STABLE
C(22:6e/13:1)	0.78729	-0.34503	0.076227	1.1179	0.524648	STABLE
12-epi-Scalaradial	1.2646	0.33871	0.17467	0.75778	0.524539	STABLE
PA 28:5	0.55292	-0.85486	0.030786	1.5116	0.524123	STABLE
Pregnenolone	1.1415	0.19096	0.13704	0.86315	0.523937	STABLE
delta-Tocotrienol	1.1281	0.1739	0.17861	0.7481	0.520959	STABLE
SM(d14:0/20:1)	0.93424	-0.098132	0.075649	1.1212	0.52066	STABLE
Esmolol	1.047	0.066269	0.16168	0.79135	0.517989	STABLE
5-(3E-Pentenyl)tetrahydro-2-oxo-3-furancarboxylic acid	0.97413	-0.037811	0.13763	0.8613	0.51704	STABLE
trans-Vaccenic acid	1.2176	0.28405	0.069358	1.1589	0.51585	STABLE
PA(12:0/19:0)	1.2427	0.31346	0.05902	1.229	0.514747	STABLE
Cer[AP](t20:2/20:2)	0.8692	-0.20225	0.092326	1.0347	0.513622	STABLE
PC 35:2	1.1483	0.19945	0.13347	0.87462	0.513063	STABLE
Tranexamic Acid	0.84443	-0.24395	0.15943	0.79742	0.512802	STABLE
Oleic acid methyl ester	0.57329	-0.80267	0.05451	1.2635	0.512522	STABLE
Marmesin	0.90182	-0.14909	0.050344	1.2981	0.512014	STABLE
Negletein 6-[rhamnosyl-(1->2)-fucoside]	0.93445	-0.097818	0.083317	1.0793	0.505947	STABLE
SM(d22:0/12:0)	0.80233	-0.31774	0.057327	1.2416	0.504949	STABLE
lysoPC(16:1(9E)/0:0)	1.0772	0.10724	0.11262	0.94838	0.502049	STABLE
PI(18:2/22:5)	0.74928	-0.41643	0.084355	1.0739	0.498531	STABLE
Undecanoylcarnitine	1.3004	0.37896	0.13188	0.87983	0.497349	STABLE
PS 34:0	0.68103	-0.5542	0.14871	0.82767	0.495275	STABLE
13-Cis-Acitretin	0.84028	-0.25106	0.085869	1.0662	0.495075	STABLE
3beta-Hydroxypregn-5-en-20-one sulfate	1.074	0.10304	0.080487	1.0943	0.491688	STABLE
Caffeic acid 4-O-glucuronide	1.0421	0.059468	0.13688	0.86365	0.489727	STABLE
PC(18:5e/17:2)	0.96521	-0.051091	0.072936	1.1371	0.489057	STABLE
PI(12:0/24:0)	0.86696	-0.20596	0.20003	0.6989	0.488049	STABLE
GlcADG(22:3/20:5)	1.1416	0.1911	0.081668	1.0879	0.48783	STABLE
Fructosamine	1.0217	0.030918	0.17244	0.76335	0.48665	STABLE
L-Homoserine	1.0747	0.10399	0.15983	0.79635	0.486524	STABLE
2-methyl-32,35-anhydrobacteriohopanetetrol	0.66981	-0.57817	0.096937	1.0135	0.485042	STABLE
5beta-Cholestane-3alpha,7alpha,12alpha-triol	0.57082	-0.80889	0.12663	0.89747	0.48498	STABLE
5-Phenyl-1,3-oxazinane-2,4-dione	1.0479	0.067553	0.13576	0.86722	0.483978	STABLE
1-(beta-D-Ribofuranosyl)-1,4-dihydronicotinamide	1.0646	0.090327	0.16155	0.79171	0.483542	STABLE
3alpha,4,7,7alpha-Tetrahydro-1H-isoindole-1,3(2H)-dione	1.0844	0.1169	0.12602	0.89957	0.483039	STABLE
Lithospermic acid	1.341	0.42335	0.089297	1.0492	0.482283	STABLE
3-Methylindole	1.0374	0.052979	0.1497	0.82478	0.479438	STABLE
L-Histidine	0.92936	-0.10569	0.12056	0.9188	0.477921	STABLE
PE(20:5e/20:1)	0.73212	-0.44985	0.103	0.98714	0.47688	STABLE
Tetracenomycin F2	1.0325	0.046136	0.1568	0.80467	0.476757	STABLE
plasmenyl-PC 31:0	1.0629	0.087992	0.081025	1.0914	0.47137	STABLE
Docosahexaenoic acid	0.63653	-0.65169	0.12393	0.90682	0.469882	STABLE
3beta,12beta-Dihydroxy-5alpha-cholan-24-oic acid	0.76753	-0.3817	0.088208	1.0545	0.467849	STABLE
5,6-Dihydroxyprostaglandin F1a	0.78156	-0.35558	0.17526	0.75632	0.466617	STABLE
Eremosulphoxinolide A	0.80027	-0.32144	0.16279	0.78838	0.466193	STABLE
D-Tagatose	0.77744	-0.36319	0.10296	0.98733	0.465425	STABLE
alpha-linolenic acid	0.88193	-0.18126	0.11355	0.94483	0.465042	STABLE
FAHFA(4:0/22:2)	0.74256	-0.42943	0.075321	1.1231	0.463606	STABLE
PC(16:0/0:0)[rac]	1.124	0.16863	0.12063	0.91855	0.460959	STABLE
N-Glycosyl-L-asparagine	1.072	0.10024	0.13278	0.87687	0.460433	STABLE
Malvalic acid	0.64936	-0.62291	0.12684	0.89674	0.459905	STABLE
1-Isothiocyanato-2-(methylthio)ethane	1.0661	0.09232	0.25155	0.59937	0.456949	STABLE
Fagomine	0.79169	-0.33699	0.074198	1.1296	0.455866	STABLE
Artonin Q	0.8935	-0.16246	0.12342	0.90862	0.455509	STABLE
3-Ethoxyandrosta-3,5-dien-17beta-ol propanoate	1.3146	0.3946	0.13015	0.88557	0.455431	STABLE
N1-Methyl-2-pyridone-5-carboxamide	0.79373	-0.33328	0.10858	0.96423	0.455291	STABLE
Aspartame	1.0699	0.09741	0.14371	0.8425	0.454866	STABLE
5-Acetoxypalisadin-B	1.1353	0.18311	0.19539	0.70909	0.453467	STABLE
SM(d16:1/24:1(15Z))	1.0065	0.0093006	0.18819	0.7254	0.45318	STABLE
PC(10:0/22:0)	1.0152	0.021776	0.20954	0.67874	0.452949	STABLE
2-Phenylethanol	1.0813	0.11273	0.14418	0.84108	0.451593	STABLE
PE(22:3e/4:0)	0.82461	-0.27822	0.088449	1.0533	0.451206	STABLE
Glycidyl stearate	0.885	-0.17625	0.19641	0.70684	0.450187	STABLE
ortho-Chlorophenylpiperazine	0.91292	-0.13144	0.11134	0.95335	0.445563	STABLE
Allopurinol	0.97571	-0.035469	0.10159	0.99313	0.44453	STABLE
DL-2-Aminooctanoic acid	0.90114	-0.15017	0.12376	0.90741	0.442796	STABLE
Cyclo(deltaAla-L-Val)	1.0897	0.12389	0.13352	0.87446	0.442528	STABLE
Propionyl-L-carnitine	0.92449	-0.11327	0.15015	0.82347	0.440586	STABLE
Cer[NS](d16:3/18:2)	0.75737	-0.40092	0.1221	0.91327	0.437853	STABLE
Hymenoflorin	1.0604	0.084573	0.13367	0.87396	0.434126	STABLE
2-Hexenoylcarnitine	1.1557	0.20872	0.19354	0.71322	0.432111	STABLE
22(S)-Hydroxycholesterol	0.56575	-0.82177	0.15788	0.80168	0.431987	STABLE
plasmenyl-PC 34:1	1.2304	0.29913	0.11026	0.95759	0.43015	STABLE
Inosine	0.85733	-0.22207	0.11266	0.94822	0.429106	STABLE
N-Acetylglutamine	1.6064	0.68379	0.17967	0.74553	0.427932	STABLE
PC(O-16:0/3:1(2E))	1.0624	0.087282	0.16765	0.77561	0.427845	STABLE
Veratrosine	0.84483	-0.24326	0.21496	0.66763	0.426546	STABLE
DL-Proline	0.92069	-0.11922	0.11796	0.92826	0.424162	STABLE
9alpha-Fluoro-16alpha-hydroxyhydrocortisone	1.0695	0.096871	0.14834	0.82874	0.42367	STABLE
DG 34:6	1.1165	0.15893	0.13913	0.85658	0.422589	STABLE
Fluconazole	0.9222	-0.11685	0.19602	0.70771	0.419808	STABLE
2-Deoxy-D-galactose	0.73702	-0.44022	0.13395	0.87307	0.41889	STABLE
FAHFA(18:2/3:0)	0.68088	-0.55454	0.28303	0.54817	0.418101	STABLE
PI 38:4	1.1717	0.22856	0.1792	0.74666	0.417911	STABLE
PC(18:1(9Z)/18:1(9Z))	0.82299	-0.28106	0.10462	0.98039	0.417391	STABLE
4-Cholesten-3-One	0.87815	-0.18747	0.13583	0.86699	0.417148	STABLE
(9S,10E,12Z,15Z)-9-Hydroxy-10,12,15-octadecatrienoic acid	0.68308	-0.54987	0.17715	0.75166	0.416618	STABLE
Palmitic acid	0.78286	-0.35318	0.17751	0.75077	0.416446	STABLE
N4-Acetylcytidine	1.0098	0.014074	0.23062	0.63711	0.41639	STABLE
FAHFA(22:4/20:1)	0.83827	-0.25452	0.097946	1.009	0.416142	STABLE
Indane	1.0666	0.093057	0.2083	0.68132	0.412964	STABLE
2,3-Dimethylsuccinic Acid	1.1765	0.23456	0.19493	0.71011	0.412746	STABLE
Hypoxanthine	1.0342	0.048541	0.28406	0.54658	0.411876	STABLE
LysoDGTS 14:0	1.0771	0.10722	0.19109	0.71876	0.41092	STABLE
plasmenyl-PC 36:2	1.1624	0.21715	0.16472	0.78326	0.409436	STABLE
alpha-Fluoro-beta-ureidopropionic acid	0.92232	-0.11666	0.15292	0.81553	0.408719	STABLE
plasmenyl-PC 28:0	0.8758	-0.19133	0.15704	0.804	0.407252	STABLE
Sphingosine-1-phosphate	0.93183	-0.10186	0.16359	0.78624	0.40715	STABLE
gamma-Linolenic acid	0.83861	-0.25392	0.18386	0.73552	0.40468	STABLE
SM(d18:3/15:1)	0.67489	-0.56727	0.27972	0.55327	0.401721	STABLE
gamma-Glutamylleucine	1.1423	0.19191	0.1936	0.71309	0.400751	STABLE
Mayolene-18	0.9246	-0.1131	0.17762	0.75051	0.398407	STABLE
Cer[BS](d17:3/18:2)	0.699	-0.51664	0.16809	0.77446	0.398054	STABLE
PI(8:0/26:1)	0.71823	-0.47749	0.23153	0.63539	0.397221	STABLE
FAHFA(18:1/18:3)	1.1421	0.19168	0.18842	0.72488	0.395878	STABLE
2-Ethyl-1-hexanol sulfate	0.74975	-0.41551	0.22256	0.65254	0.391264	STABLE
(S)-5-Amino-3-oxohexanoate	0.81191	-0.30061	0.21336	0.67089	0.389983	STABLE
35-aminobacteriohopane-30,31,32,33,34-pentol	0.76212	-0.3919	0.19292	0.71462	0.387841	STABLE
PE(18:4e/19:1)	0.69926	-0.5161	0.21424	0.6691	0.387265	STABLE
PC 34:1	0.84118	-0.24951	0.15712	0.80376	0.386892	STABLE
Biotin	1.0633	0.088525	0.20396	0.69046	0.383276	STABLE
3-Hydroxy-2-Methylbutanoic acid	1.3082	0.38754	0.15944	0.79739	0.380764	STABLE
Phe4Cl-Met-OH	0.8784	-0.18705	0.19163	0.71753	0.38024	STABLE
Cer_BS(d16:3/21:4)	0.93961	-0.089871	0.21993	0.65772	0.379059	STABLE
lysoPC 20:5	1.1328	0.17983	0.17148	0.76578	0.37851	STABLE
1-Hexadecanoyl-2-(9Z-octadecenoyl)-sn-glycero-3-phosphocholine	0.98964	-0.015021	0.24625	0.60861	0.37719	STABLE
2-Amino-3-methyl-1-butanol	1.0189	0.026969	0.29663	0.52778	0.374502	STABLE
PC(16:0/18:1)	0.91423	-0.12937	0.24176	0.61662	0.374109	STABLE
Sapelin A	0.41108	-1.2825	0.2248	0.6482	0.372644	STABLE
Hexanoylcarnitine	1.0692	0.096582	0.33326	0.47722	0.37241	STABLE
3-hydroxypentadecanoyl carnitine	1.0386	0.054686	0.32738	0.48495	0.372307	STABLE
5-Deoxy-5'-methylthioadenosine	0.94322	-0.084339	0.23031	0.63769	0.368956	STABLE
myo-Inositol	1.0589	0.082629	0.2264	0.64512	0.368724	STABLE
2-methyl-3-Pyrimidin-2-yl-Propionic Acid	1.3587	0.44226	0.16624	0.77927	0.365732	STABLE
1-Linoleoylglycerophosphocholine	0.89133	-0.16597	0.26875	0.57065	0.363448	STABLE
Longifolenaldehyde	1.047	0.06631	0.24852	0.60464	0.361842	STABLE
O-Phospho-L-Tyrosine	1.0158	0.02265	0.19828	0.70273	0.36161	STABLE
6beta-Hydroxytestosterone	1.0233	0.033255	0.32487	0.48829	0.360948	STABLE
3-Methylglutarylcarnitine	0.87197	-0.19765	0.1928	0.71489	0.360916	STABLE
PC(10:0/26:1)	0.84587	-0.24149	0.14359	0.84289	0.360641	STABLE
SQDG 35:1	0.60999	-0.71314	0.31196	0.5059	0.360464	STABLE
PC 35:1	1.0625	0.087493	0.29537	0.52963	0.359631	STABLE
(2'E,4'Z,8E)-Colneleic acid	0.61071	-0.71144	0.23852	0.62248	0.358248	STABLE
N-Methyl-L-histidine	1.1613	0.21578	0.25681	0.59039	0.355678	STABLE
Carboxybupranolol, 4-chloro-3-[3-(1,1-dimethylethylamino)-2-hydroxy-propyloxy]benzoic acid	1.1872	0.24751	0.38852	0.41059	0.353453	STABLE
5-Hydroxy-2-acetamidofluorene	0.88756	-0.17209	0.24744	0.60653	0.352881	STABLE
1,3-Dimethyl-8-isoquinolinol	0.93664	-0.094432	0.14887	0.82718	0.35286	STABLE
Phosphocreatinine	0.94133	-0.087232	0.19999	0.69899	0.351331	STABLE
Avocadene 1-acetate	0.98743	-0.018248	0.20859	0.68071	0.349692	STABLE
D-Mannitol	1.0664	0.092792	0.19981	0.69939	0.346595	STABLE
Tyrosine	0.97226	-0.040582	0.26447	0.57762	0.345262	STABLE
Guanosine	0.96384	-0.05314	0.34783	0.45864	0.345175	STABLE
PC 38:3	1.0155	0.022249	0.35452	0.45036	0.343115	STABLE
Montecristin	0.9983	-0.0024584	0.31698	0.49897	0.339844	STABLE
2-Amino-5-hydroxybenzoic acid	1.0578	0.08105	0.23344	0.63182	0.339673	STABLE
LysoPE(18:1(9Z)/0:0)	1.0938	0.12941	0.19472	0.7106	0.339486	STABLE
MG 22:2	1.0761	0.10575	0.39879	0.39926	0.339047	STABLE
D-beta-Tocopherol	0.95287	-0.069644	0.23393	0.63091	0.338303	STABLE
2-Methylbutyroylcarnitine	1.0749	0.10422	0.18164	0.74078	0.338041	STABLE
N6-Acetyl-L-lysine	0.92521	-0.11215	0.20197	0.69472	0.337801	STABLE
Oxymetazoline	1.1187	0.1618	0.44098	0.35559	0.336889	STABLE
4-Hydroxyketamine	1.0506	0.071228	0.28614	0.54343	0.336516	STABLE
Scopoletin	1.0432	0.061016	0.26306	0.57995	0.336512	STABLE
1-Hexadecylthio-2-hexadecanoylamino-1,2-dideoxy-sn-glycero-3-phosphocholine	0.98139	-0.027097	0.29602	0.52868	0.336386	STABLE
5-Methyluridine	0.87336	-0.19535	0.21103	0.67565	0.332447	STABLE
Prolylhydroxyproline	0.74485	-0.42498	0.33477	0.47525	0.331873	STABLE
3,3'-Dimethoxybenzidine-4,4'-diisocyanate	0.95951	-0.059623	0.19024	0.72071	0.331503	STABLE
DG(2:0/14:0)	0.43574	-1.1985	0.25135	0.59973	0.331073	STABLE
Hydroxyhexanoycarnitine	1.1569	0.21032	0.36542	0.43721	0.330435	STABLE
11beta,17beta-Dihydroxy-9alpha-fluoro-17alpha-methyl-5beta-androstan-3-one	0.95016	-0.073764	0.22207	0.65351	0.330322	STABLE
LysoPC(15:0/0:0)	1.0391	0.055286	0.26937	0.56965	0.329999	STABLE
3-(1-Pyrazolyl)-L-alanine	0.94376	-0.083505	0.31824	0.49724	0.329947	STABLE
D-Methionine	0.70968	-0.49476	0.2276	0.64282	0.329544	STABLE
Arborine	1.0475	0.066977	0.30344	0.51793	0.328732	STABLE
PC 40:4	1.1653	0.22068	0.23254	0.63349	0.327695	STABLE
Cer[AS](d14:3/12:1)	0.62715	-0.67311	0.32543	0.48754	0.326821	STABLE
DG(12:0/17:2(9Z,12Z)/0:0)[iso2]	0.58642	-0.77	0.27688	0.5577	0.326628	STABLE
PE 34:2	1.1611	0.2155	0.3213	0.49309	0.3251	STABLE
lysoPC 17:2	0.95308	-0.069324	0.30491	0.51583	0.323337	STABLE
plasmenyl-PE 40:6	0.7169	-0.48015	0.29093	0.53621	0.323165	STABLE
FAHFA(16:4/18:0)	0.83647	-0.25761	0.23439	0.63006	0.323066	STABLE
Canthaxanthine	1.0409	0.057876	0.35896	0.44495	0.323055	STABLE
Lythidathion	1.0161	0.023035	0.49515	0.30526	0.322481	STABLE
DG 32:4	0.73132	-0.45142	0.32356	0.49004	0.317741	STABLE
Cer[AP](t15:2/12:0)	0.92279	-0.11593	0.32414	0.48927	0.316955	STABLE
Xanthine	0.96243	-0.055251	0.41481	0.38215	0.313042	STABLE
Plastoquinol-1	1.0954	0.1315	0.45128	0.34555	0.310073	STABLE
3, 5-Tetradecadiencarnitine	0.98801	-0.017406	0.56121	0.25088	0.305021	STABLE
Maleic hydrazide	1.0559	0.078455	0.18666	0.72895	0.303775	STABLE
2-trans,4-cis-Decadienoylcarnitine	1.0585	0.082087	0.36718	0.43512	0.303127	STABLE
Rishitin	0.50505	-0.98552	0.44305	0.35355	0.302649	STABLE
PC(17:0/15:0)	0.98969	-0.014949	0.44231	0.35428	0.302078	STABLE
Glycoursodeoxycholic acid	1.0844	0.11687	0.23063	0.63708	0.30204	STABLE
DG(18:2(9Z,12Z)/15:0/0:0)	0.78492	-0.34939	0.31991	0.49497	0.301473	STABLE
Cardanolmonoene	1.0262	0.037295	0.35183	0.45367	0.300933	STABLE
D-Tyrosine	0.53767	-0.8952	0.35391	0.45111	0.300012	STABLE
Procainamide	0.97289	-0.039646	0.35441	0.4505	0.299161	STABLE
N-Acetyl-D-fucosamine	0.99879	-0.0017537	0.33459	0.47549	0.299063	STABLE
N-palmitoyl glutamic acid	1.0577	0.080938	0.46321	0.33422	0.298111	STABLE
Tryptophyl-Asparagine	0.77114	-0.37493	0.26911	0.57007	0.297822	STABLE
N1-(alpha-D-ribosyl)-5,6-dimethyl-benzimidazole	0.97569	-0.035506	0.31251	0.50513	0.29736	STABLE
Cholest-5-ene	1.4013	0.48677	0.33038	0.48098	0.295536	STABLE
SM(d21:2/13:0)	0.92867	-0.10676	0.31594	0.50039	0.293909	STABLE
PC(3:0/6:0)	1.2653	0.33948	0.32602	0.48675	0.293477	STABLE
Deoxymyxol	1.0361	0.051111	0.40883	0.38846	0.292869	STABLE
4-Hydroxy-3-(3-methyl-2-butenyl)acetophenone	0.94963	-0.07456	0.22556	0.64673	0.291731	STABLE
4-Trimethylammoniobutanoic acid	0.90533	-0.14348	0.28445	0.546	0.290968	STABLE
Butyrylcarnitine	0.81754	-0.29063	0.27841	0.55532	0.28979	STABLE
Cholic acid	0.98681	-0.01916	0.30842	0.51085	0.289089	STABLE
PA(8:0/18:3)	0.88029	-0.18395	0.42502	0.37159	0.288737	STABLE
2-Amino-3-carboxymuconic acid semialdehyde	1.0334	0.047402	0.47711	0.32138	0.288392	STABLE
1-Fluorocyclohexadiene-cis,cis-1,2-diol	1.0377	0.053453	0.4899	0.30989	0.286364	STABLE
PI 36:2	0.90404	-0.14554	0.31658	0.49951	0.285541	STABLE
Docosanoic acid	1.1416	0.19111	0.16482	0.78298	0.284611	STABLE
Ricinoleic acid	0.62855	-0.66991	0.35545	0.44923	0.284044	STABLE
Biliverdin	0.95873	-0.060801	0.28026	0.55244	0.28372	STABLE
Taurocholic acid	0.82297	-0.28109	0.26558	0.57581	0.282543	STABLE
Ureidopropionic acid	1.0374	0.053012	0.377	0.42366	0.281255	STABLE
Apigenin 7-glucuronosyl-(1->2)-glucuronide	1.1072	0.14688	0.41296	0.38409	0.280923	STABLE
Kynurenine	1.0058	0.0083625	0.33877	0.47009	0.280637	STABLE
Cupreine	0.9483	-0.07659	0.39761	0.40054	0.280439	STABLE
Pubescenol	1.0723	0.10071	0.44508	0.35156	0.277244	STABLE
16alpha-Hydroxy DHEA 3-sulfate	0.60529	-0.7243	0.32382	0.48969	0.276241	STABLE
Vitamin A	0.99063	-0.013585	0.42395	0.37269	0.276092	STABLE
Curcumenone	0.92103	-0.11868	0.44526	0.35139	0.274784	STABLE
PC 34:4	1.0441	0.062257	0.30824	0.51111	0.273454	STABLE
Nomilinic acid 17-glucoside	0.90359	-0.14626	0.5825	0.23471	0.273327	STABLE
SQDG 26:5	0.62225	-0.68444	0.26353	0.57917	0.272765	STABLE
GlcADG(15:0/17:0)	0.89362	-0.16227	0.4499	0.34689	0.268927	STABLE
Guvacine	1.0262	0.037357	0.48702	0.31246	0.268665	STABLE
Pentadecanoylcarnitine	0.84686	-0.23981	0.34056	0.4678	0.267494	STABLE
plasmenyl-PC 36:1	0.9952	-0.0069428	0.40101	0.39685	0.267171	STABLE
(4Z,7Z,10Z,13Z,16Z,19Z)-Docosahexaenoic acid ethyl ester	0.9897	-0.014932	0.47751	0.32101	0.266227	STABLE
PG 34:1	0.96646	-0.049215	0.30398	0.51715	0.26395	STABLE
3,4,5-Trimethoxycinnamic acid	1.1074	0.14719	0.32	0.49485	0.262947	STABLE
Halofantrine	1.3214	0.40204	0.51404	0.28901	0.262551	STABLE
Bethanechol	0.90375	-0.14601	0.60305	0.21964	0.260917	STABLE
Cer[EOS](d15:1/26:2-O-16:0)	0.89717	-0.15655	0.32007	0.49475	0.259539	STABLE
Galactosylsphingosine	0.93836	-0.091794	0.25686	0.59031	0.257443	STABLE
gamma-Glutamylmethionine	0.96519	-0.051111	0.3904	0.40849	0.256861	STABLE
alpha-Ketoisovaleric acid	1.016	0.022898	0.51982	0.28415	0.256526	STABLE
Isohyodeoxycholic acid	1.1394	0.18833	0.39129	0.4075	0.256191	STABLE
Leucyl-Threonine	1.0559	0.078485	0.31101	0.50722	0.254786	STABLE
MGDG 38:3	1.1037	0.14233	0.376	0.42482	0.252294	STABLE
Milnacipran	1.0745	0.10364	0.32784	0.48434	0.251813	STABLE
Acetylcholine	0.99453	-0.0079109	0.58763	0.2309	0.251692	STABLE
D-Urobilin	1.0752	0.10454	0.37748	0.42311	0.251484	STABLE
Thalsimine	0.95664	-0.063953	0.67058	0.17355	0.248199	STABLE
(6S)-Hydroxyhyoscyamine	0.88963	-0.16873	0.49204	0.308	0.246989	STABLE
N-2-Fluorenylacetamide	1.0406	0.057415	0.33653	0.47298	0.246059	STABLE
FAHFA(16:4/16:3)	1.1058	0.14507	0.50931	0.29302	0.245845	STABLE
3-(Methylthio)propanal	1.0463	0.065324	0.48522	0.31406	0.24528	STABLE
PE(16:0/0:0)	0.95227	-0.07055	0.43511	0.3614	0.244791	STABLE
DG(18:3(9Z,12Z,15Z)/15:0/0:0)	0.91886	-0.12209	0.41794	0.37888	0.24141	STABLE
lysoPC 22:4	0.92559	-0.11156	0.57066	0.24362	0.240734	STABLE
Nicotinate D-ribonucleoside	0.96773	-0.047319	0.33375	0.47657	0.239925	STABLE
Octopine	1.159	0.21285	0.49485	0.30553	0.238826	STABLE
CL 82:11	0.6132	-0.70557	0.40747	0.38991	0.238625	STABLE
lysoPC 20:4	1.013	0.018691	0.35172	0.4538	0.23794	STABLE
5,6:8,9-Diepoxyergost-22-ene-3,7beta-diol	1.1009	0.13872	0.66578	0.17667	0.236432	STABLE
SM(d18:0/18:1(9Z))	0.90985	-0.1363	0.56423	0.24855	0.235706	STABLE
Aminosalicylic Acid	1.0382	0.054072	0.3901	0.40883	0.233743	STABLE
HexCer_BS d21:2/16:3	0.77753	-0.36304	0.55263	0.25757	0.23053	STABLE
Cer 32:2	0.53687	-0.89734	0.41218	0.38491	0.22996	STABLE
PC 34:3	0.90338	-0.1466	0.52211	0.28224	0.229831	STABLE
lysoPC 20:3	1.0362	0.051274	0.38633	0.41305	0.228983	STABLE
PE(18:0/0:0)	0.96317	-0.054132	0.47796	0.3206	0.227424	STABLE
PA 37:10	0.87937	-0.18545	0.4681	0.32966	0.227409	STABLE
PE(P-18:1(9Z)/22:6(4Z,7Z,10Z,13Z,16Z,19Z))	0.85122	-0.2324	0.5999	0.22192	0.226641	STABLE
1-Methylhistidine	0.95824	-0.061536	0.44922	0.34754	0.222658	STABLE
Graveoline	1.0061	0.0087484	0.30545	0.51506	0.222279	STABLE
Cer[NS](d18:1/16:0)	1.0277	0.039383	0.62256	0.20582	0.22026	STABLE
LysoDGTS 12:0	0.92595	-0.111	0.35388	0.45114	0.219666	STABLE
Pyrogallol-1-O-sulphate	0.62469	-0.6788	0.43225	0.36426	0.217772	STABLE
6alpha-Chloro-17-acetoxyprogesterone	0.76374	-0.38884	0.36656	0.43585	0.216869	STABLE
D-isoleucine	0.70969	-0.49474	0.52555	0.27938	0.215936	STABLE
Sclareolide	0.64838	-0.62509	0.37835	0.42211	0.215409	STABLE
5-Hydroxyindoleacetaldehyde	0.93271	-0.10049	0.45652	0.34054	0.215308	STABLE
Apigenin 7-sulfate	0.65731	-0.60535	0.38458	0.41501	0.214851	STABLE
1-Alkyl-sn-glycero-3-phosphocholine	1.1471	0.19798	0.49404	0.30624	0.214003	STABLE
1,3-Dimethyl-6,8-isoquinolinediol	0.98407	-0.023174	0.41262	0.38445	0.213066	STABLE
Pregnenolone sulfate	0.76703	-0.38265	0.32928	0.48244	0.211863	STABLE
Quinoline	1.24	0.31037	0.41935	0.37742	0.211079	STABLE
Amurensine	0.98995	-0.014579	0.64854	0.18806	0.208268	STABLE
7-(2-Hydroxyethyl)theophyline	0.84573	-0.24173	0.37767	0.42289	0.205919	STABLE
Physangulide	0.90501	-0.14399	0.49807	0.30271	0.205634	STABLE
ANABASAMINE	0.85593	-0.22443	0.43194	0.36457	0.205571	STABLE
2-Deoxybrassinolide	1.0366	0.051806	0.47454	0.32373	0.205153	STABLE
N,N'-Diacetylbenzidine	0.95929	-0.059957	0.4038	0.39384	0.205129	STABLE
Butanoyl phosphate	1.0736	0.10245	0.47636	0.32207	0.203571	STABLE
SM(d14:1/18:1)	0.83337	-0.26296	0.31118	0.50698	0.203274	STABLE
LysoDGTS 22:4	0.8862	-0.17429	0.42003	0.37672	0.20103	STABLE
Oleoyl glycine	1.2522	0.32443	0.28151	0.55051	0.20086	STABLE
Dodecanoylcarnitine	1.0389	0.055043	0.66643	0.17625	0.199949	STABLE
lysoPC 22:6	0.97007	-0.043833	0.67628	0.16987	0.19984	STABLE
DL-Indole-3-lactic acid	1.0204	0.029123	0.59862	0.22285	0.19732	STABLE
LysoDGTS 22:3	0.88519	-0.17594	0.5	0.30103	0.196959	STABLE
plasmenyl-PC 38:2	1.0758	0.1054	0.56746	0.24606	0.195274	STABLE
LysoPC(20:3(8Z,11Z,14Z))	1.014	0.020039	0.46139	0.33593	0.194294	STABLE
4-Hydroxyquinoline	0.95097	-0.072524	0.5397	0.26785	0.191918	STABLE
Saxitoxin	0.79888	-0.32395	0.43539	0.36112	0.191828	STABLE
Arg-OEt	1.5317	0.61517	0.63835	0.19494	0.190759	STABLE
3-Indolepropionic acid	1.3733	0.45763	0.51538	0.28787	0.190098	STABLE
DG(18:3(6Z,9Z,12Z)/15:0/0:0)	0.77035	-0.37641	0.5042	0.29739	0.189653	STABLE
N-(5-hydroxy-pentyl) arachidonoyl amine	0.84427	-0.24422	0.74281	0.12912	0.188009	STABLE
L-Tyrosine	1.1661	0.2217	0.44553	0.35112	0.186276	STABLE
lysoPC 14:1	1.0515	0.072513	0.43054	0.36598	0.185113	STABLE
gamma-Glutamyltyrosine	1.0229	0.032734	0.64519	0.19031	0.184332	STABLE
DG(14:1(9Z)/17:1(9Z)/0:0)[iso2]	0.79027	-0.33958	0.4706	0.32735	0.18275	STABLE
FAHFA(17:0/22:3)	0.93317	-0.099791	0.57928	0.23711	0.181794	STABLE
9-Oxoasimicinone	1.1824	0.24174	0.33723	0.47208	0.180398	STABLE
N-Cyclohexanecarbonyltetradecylamine	0.86072	-0.21638	0.49105	0.30888	0.180022	STABLE
Betonicine	1.3574	0.44088	0.73554	0.13339	0.17978	STABLE
Thiamylal	1.2123	0.27773	0.76513	0.11626	0.179408	STABLE
7z,10z,13z-Hexadecatrienoic Acid	0.84472	-0.24345	0.52486	0.27995	0.178075	STABLE
Piperine	1.1072	0.14693	0.51542	0.28784	0.176959	STABLE
PE(18:4e/20:3)	0.77227	-0.37283	0.41555	0.38138	0.176065	STABLE
Sorbitane Monooleate - Polysorbate 80 in-source fragment	0.93499	-0.096977	0.58015	0.23646	0.175592	STABLE
Caffeine	0.94143	-0.087073	0.58421	0.23343	0.175212	STABLE
Cromakalim	0.85501	-0.22599	0.58336	0.23407	0.175178	STABLE
1-Methylguanosine	0.96957	-0.04458	0.82578	0.083133	0.174998	STABLE
D-Arabinose	0.98304	-0.024684	0.71129	0.14796	0.174676	STABLE
Creatine	0.89203	-0.16483	0.57502	0.24032	0.174172	STABLE
LysoPE(16:0/0:0)	1.0235	0.033481	0.55755	0.25372	0.172905	STABLE
Punicic acid	0.86852	-0.20336	0.36542	0.43721	0.172124	STABLE
N5-(L-1-Carboxyethyl)-L-ornithine	0.66078	-0.59777	0.57528	0.24012	0.170983	STABLE
Valdiate	0.9713	-0.042014	0.33315	0.47736	0.170342	STABLE
DGTS(9:0/13:1)	1.005	0.0071846	0.64585	0.18987	0.169965	STABLE
HexCer[NDS](d21:0/15:0)	0.99197	-0.011633	0.45346	0.34346	0.16869	STABLE
Scyphostatin A	0.98356	-0.023919	0.62102	0.20689	0.167257	STABLE
(3E,5E)-2-(4-methoxy-4-oxobutyl)nona-3,5-dienoic acid	1.0819	0.11355	0.47813	0.32046	0.165797	STABLE
Glycerol 3-phosphate	1.1762	0.23417	0.4841	0.31507	0.165761	STABLE
DG(20:3(5Z,8Z,11Z)/18:3(9Z,12Z,15Z)/0:0)	0.90424	-0.14522	0.60101	0.22112	0.165576	STABLE
LysoPC(P-16:0/0:0)	0.98323	-0.024398	0.69614	0.1573	0.164176	STABLE
PS 40:2	0.90695	-0.1409	0.68067	0.16707	0.163018	STABLE
Diisopropyl phthalate	0.93218	-0.10132	0.48793	0.31164	0.161081	STABLE
Phytosphingosine	0.97156	-0.041627	0.84805	0.071581	0.159018	STABLE
(2R)-2-Hydroxy-2-methylbutanenitrile	1.2367	0.30653	0.73384	0.1344	0.158981	STABLE
2-Methylnaphthalene	0.8983	-0.15473	0.44089	0.35567	0.154578	STABLE
lysoPC 18:3	0.97639	-0.034474	0.5236	0.281	0.154015	STABLE
3a,7a-Dihydroxy-5b-cholestane	0.73239	-0.44932	0.6668	0.176	0.153907	STABLE
lysoDGTS 25:3	0.66534	-0.58784	0.51555	0.28773	0.153616	STABLE
Monoanhydroescholtzxanthin	0.89656	-0.15752	0.54454	0.26397	0.152539	STABLE
Palmitoylethanolamide	1.091	0.12565	0.29966	0.52337	0.152257	STABLE
Stearidonic acid	1.0778	0.10807	0.62996	0.20069	0.151594	STABLE
Glutarylcarnitine	1.0093	0.013373	0.70857	0.14962	0.149759	STABLE
Diprogulic acid	0.73911	-0.43613	0.51322	0.2897	0.149404	STABLE
D-Urobilinogen	0.92907	-0.10613	0.48177	0.31716	0.148763	STABLE
Epigallocatechin 3-O-caffeate	0.98014	-0.028939	0.57134	0.24311	0.148732	STABLE
Tetracosahexaenoic acid	0.95187	-0.071157	0.55561	0.25523	0.148178	STABLE
PC 34:0	1.0473	0.066612	0.74174	0.12975	0.147945	STABLE
LysoPA(0:0/16:0)	0.71015	-0.4938	0.58905	0.22985	0.147669	STABLE
beta-Citraurin epoxide	0.82926	-0.2701	0.78634	0.10439	0.144289	STABLE
N2-Acetylornithine	0.97965	-0.029655	0.52226	0.28211	0.142407	STABLE
Tyrosyl-Lysine	0.96757	-0.047568	0.56842	0.24533	0.141728	STABLE
5beta-Chol-11-en-24-oic Acid	1.028	0.039868	0.55565	0.2552	0.141212	STABLE
Octanoylcarnitine	0.95267	-0.06995	0.53961	0.26792	0.13998	STABLE
PC(14:0/0:0)	1.0318	0.045172	0.49712	0.30354	0.138952	STABLE
plasmenyl-PC 36:0	1.1162	0.15856	0.67673	0.16958	0.138347	STABLE
2,5,6-Trihydroxy-5,6-dihydroquinoline	1.0485	0.068344	0.74127	0.13002	0.138145	STABLE
PC(20:2(11Z,14Z)/0:0)	0.97069	-0.042917	0.80165	0.096016	0.137502	STABLE
L-Glutamine	0.97741	-0.032957	0.66257	0.17877	0.135714	STABLE
MG 17:0	1.1264	0.17167	0.41092	0.38625	0.135599	STABLE
PC 36:4	1.0822	0.11392	0.7749	0.11075	0.135459	STABLE
L-Leucine	0.96164	-0.056434	0.68749	0.16273	0.135175	STABLE
Hypaconitine	0.99924	-0.0010968	0.5635	0.24911	0.133502	STABLE
4-Heptyloxyphenol	0.99258	-0.010741	0.74085	0.13027	0.132449	STABLE
DG(15:0/18:4(6Z,9Z,12Z,15Z)/0:0)	1.0117	0.016822	0.57684	0.23894	0.132255	STABLE
2-Hydroxy-cis-hex-2,4-dienoate	0.8689	-0.20274	0.44367	0.35294	0.131857	STABLE
Hexadecasphinganine	0.92971	-0.10514	0.94924	0.022624	0.131837	STABLE
Pizotyline	1.0713	0.099348	0.60017	0.22172	0.131741	STABLE
Licarin A	0.78142	-0.35584	0.73808	0.13189	0.12965	STABLE
N-(3-Hydroxytetradecanoyl)-DL-homoserine lactone	1.0361	0.051141	0.82994	0.080951	0.127013	STABLE
3,4-Dihydroxymandelic acid	0.8848	-0.17657	0.5239	0.28075	0.125011	STABLE
1-Methylguanine	1.0137	0.019585	0.69066	0.16074	0.12486	STABLE
PC 36:2	0.94411	-0.082968	0.78282	0.10634	0.124312	STABLE
Ethyl 1-(ethylthio)ethyl disulfide	0.96265	-0.054919	0.62987	0.20075	0.124008	STABLE
THEBAINE	0.95962	-0.059471	0.72474	0.13982	0.123938	STABLE
1,7-Dimethylxanthine	1.2461	0.31737	0.57282	0.24198	0.122498	STABLE
ar-Artemisene	1.4462	0.5323	0.76139	0.11839	0.116037	STABLE
FAHFA(18:3/22:3)	0.95213	-0.070775	0.72632	0.13887	0.115012	STABLE
cis-3-Hexenyl pyruvate	0.8984	-0.15457	0.77364	0.11146	0.112693	STABLE
DG 34:5	0.80445	-0.31392	0.6673	0.17568	0.111266	STABLE
(3beta,5alpha,6beta,7alpha,22E,24R)-Ergosta-8,22-diene-3,5,6,7-tetrol	0.92615	-0.11068	0.88038	0.055332	0.111127	STABLE
Doxepin	0.87444	-0.19357	0.75105	0.12433	0.111069	STABLE
lysoPC 18:2	1.1142	0.15602	0.68013	0.16741	0.11076	STABLE
8-hydroxy-8-(3-octyloxiran-2-yl)octanoic acid	0.99995	-7.38e-05	0.75644	0.12123	0.109781	STABLE
2-Hydroxylauroylcarnitine	1.0069	0.0098744	0.90348	0.044081	0.109501	STABLE
Debrisoquine	0.94584	-0.080339	0.67076	0.17343	0.109372	STABLE
PI(20:2(11Z,14Z)/22:4(7Z,10Z,13Z,16Z))	1.2282	0.29655	0.53299	0.27328	0.109179	STABLE
Cinncassiol D4 2-glucoside	0.8319	-0.26551	0.67125	0.17312	0.108587	STABLE
PC(18:1(9Z)/22:6(4Z,7Z,10Z,13Z,16Z,19Z))[U]	1.115	0.15709	0.76372	0.11707	0.10819	STABLE
L-Acetylcarnitine	0.99565	-0.006293	0.81104	0.090955	0.107347	STABLE
Norvaline	0.94999	-0.074015	0.98333	0.0073019	0.10719	STABLE
PE(8:0/9:0)	0.92365	-0.11458	0.84741	0.071906	0.106772	STABLE
Callystatin A	0.95528	-0.065999	0.58886	0.22999	0.106226	STABLE
N-oleoyl glutamic acid	0.96042	-0.058269	0.98209	0.0078469	0.105543	STABLE
Trigonelline	0.99946	-0.00077899	0.79084	0.10191	0.104754	STABLE
Ricinine	1.0007	0.0010589	0.96792	0.014159	0.104108	STABLE
HexCer_BS d16:3/28:7	0.99453	-0.0079094	0.66696	0.1759	0.103403	STABLE
Isocitric acid	1.0216	0.030805	0.68794	0.16245	0.102861	STABLE
lysoPE 18:1	1.0021	0.0029559	0.63596	0.19657	0.101254	STABLE
Urobilin	1.0114	0.016319	0.79161	0.10149	0.10122	STABLE
(9R,13R)-1a,1b-dihomo-jasmonic acid	0.92065	-0.11928	0.74844	0.12584	0.100356	STABLE
1-Methylnaphthalene	1.252	0.32422	0.85869	0.066163	0.0989458	STABLE
Estrone	0.94027	-0.088857	0.88137	0.054842	0.0980095	STABLE
Iminoerythrose 4-phosphate	1.0399	0.056404	0.68712	0.16297	0.0977924	STABLE
6-(4-sulfophenyl)nonanoic acid	1.3133	0.39322	0.57492	0.24039	0.0977756	STABLE
Withaferin A	1.0243	0.034644	0.98253	0.0076536	0.0971401	STABLE
Glycodeoxycholic acid	0.95581	-0.065202	0.75276	0.12334	0.0962722	STABLE
4-methoxy-kaempferol-3-O-hexoside	1.0028	0.0039679	0.67051	0.17359	0.0957327	STABLE
PC 34:2	0.85257	-0.2301	0.76233	0.11786	0.0952885	STABLE
4-Fluorocyclohexadiene-cis,cis-1,2-diol	0.97517	-0.036278	0.86652	0.062223	0.0945714	STABLE
Hydroxychlorobactene	0.98222	-0.02588	0.75785	0.12042	0.0945219	STABLE
PC(16:1e/18-HEPE)	0.96382	-0.053159	0.88798	0.051596	0.0933361	STABLE
(2R,4S)-2,4-Diaminopentanoate	0.96524	-0.051042	0.77157	0.11263	0.0923433	STABLE
Mesobilirubinogen	1.084	0.1164	0.76987	0.11358	0.0908689	STABLE
Indoleacetaldehyde	1.0168	0.024027	0.87539	0.057798	0.0888049	STABLE
PG 34:0	0.81402	-0.29686	0.61044	0.21436	0.0875425	STABLE
Orientanol E	0.72076	-0.47241	0.74664	0.12689	0.0874924	STABLE
LysoPC(14:0/0:0)	0.99545	-0.0065817	0.92064	0.035908	0.0868265	STABLE
Cefonicid	1.0273	0.0389	0.98338	0.0072777	0.0840723	STABLE
PC(14:0e/4:0)	0.9242	-0.11373	0.79272	0.10088	0.0827563	STABLE
Deoxycholic acid	0.68306	-0.54992	0.78687	0.1041	0.0824824	STABLE
Cholylglycine	1.013	0.018563	0.59035	0.22889	0.0822053	STABLE
Xylopine	1.0213	0.030435	0.83286	0.079426	0.0810237	STABLE
Altretamine	0.86215	-0.21398	0.68655	0.16333	0.0810173	STABLE
Sphingosine 1-phosphate (d16:1-P)	0.98542	-0.021188	0.50148	0.29975	0.0791455	STABLE
1-O-hexadecyl-2-C-methyl-3-phosphatidylcholine	0.45426	-1.1384	0.69115	0.16043	0.0780409	STABLE
3-Isopropylmalic acid	0.94118	-0.087463	0.79138	0.10161	0.0777996	STABLE
FAHFA(22:4/18:1)	0.98679	-0.019179	0.97323	0.011785	0.0771394	STABLE
Penciclovir	0.93505	-0.096888	0.88932	0.050943	0.0770279	STABLE
Cinnamyl alcohol	1.0317	0.045036	0.80674	0.093267	0.0769698	STABLE
trans-P-Coumaric acid	0.97732	-0.033099	0.73089	0.13615	0.0768675	STABLE
D(-)-Arginine	0.95869	-0.060868	0.71533	0.14549	0.0761993	STABLE
beta-Nicotyrine	1.0269	0.038362	0.8284	0.08176	0.0754794	STABLE
7-(3-Methylbut-2-enyl)-L-tryptophan	1.0075	0.010817	0.69175	0.16005	0.0752911	STABLE
DL-Tryptophan	0.9009	-0.15056	0.79519	0.099532	0.0738282	STABLE
PC(O-16:2(9E,10E)/0:0)[U]	1.1268	0.17218	0.87419	0.058395	0.0728652	STABLE
Maslinic Acid	0.90841	-0.13859	0.6849	0.16437	0.0728133	STABLE
N-gamma-Glutamylglutamine	0.99736	-0.0038148	0.81669	0.087943	0.0724597	STABLE
LysoPC 15:0	1.0079	0.011285	0.68696	0.16307	0.0708465	STABLE
cis-Hinokiresinol	0.96242	-0.055262	0.71372	0.14647	0.0671635	STABLE
4-Hydroxycyclohexylcarboxylic acid	0.96388	-0.053081	0.69865	0.15574	0.0670408	STABLE
N6-Succinyl adenosine	2.3578	1.2374	0.7533	0.12303	0.066747	STABLE
Benzothiazole	0.95136	-0.071941	0.85819	0.066415	0.0662625	STABLE
5-Hydroxyindole-2-carboxylic acid	1.0007	0.0010331	0.91486	0.038646	0.0660921	STABLE
Valyl-Threonine	1.0596	0.083586	0.63564	0.19679	0.0652166	STABLE
Cysteinyl-Cysteine	0.98849	-0.016707	0.61315	0.21244	0.0651942	STABLE
Indole	1.0022	0.0031892	0.71233	0.14732	0.0637874	STABLE
L-Carnitine	0.94919	-0.075232	0.91815	0.037087	0.0620545	STABLE
lysoPC 22:5	0.97754	-0.03277	0.96713	0.014513	0.0613377	STABLE
FAHFA(20:3/22:3)	1.0516	0.072587	0.91047	0.040734	0.0593036	STABLE
(R)-2-Piperazinecarboxylate	0.98033	-0.028656	0.71113	0.14805	0.0591434	STABLE
(R)-(+)-1-Phenylethylamine	0.8848	-0.17657	0.66378	0.17797	0.0591225	STABLE
Diisobutyl phthalate	0.92673	-0.10977	0.71838	0.14365	0.0587208	STABLE
Amantadine hydrochloride	0.98115	-0.027455	0.97678	0.010202	0.0575233	STABLE
N6-Carbamoyl-L-threonyladenosine	0.95847	-0.061196	0.58863	0.23016	0.0563664	STABLE
Arachidonic acid	0.81013	-0.30377	0.78852	0.10319	0.0560303	STABLE
Calycanthine	0.99746	-0.003671	0.95448	0.020234	0.0559342	STABLE
Norethindrone acetate	0.86251	-0.21338	0.98145	0.0081321	0.0549987	STABLE
4-Methylene-L-glutamine	0.94269	-0.085148	0.94445	0.024821	0.0542856	STABLE
PE(18:5e/21:2)	0.95329	-0.069017	0.95516	0.019923	0.0542771	STABLE
Etodolac acyl glucuronide	0.95836	-0.061365	0.91302	0.039518	0.0537685	STABLE
Cer_BS(d20:3/15:3)	0.86641	-0.20688	0.82204	0.085106	0.0537436	STABLE
4,7,10,13,16,19-Docosahexaynoic acid	0.96441	-0.052285	0.63032	0.20044	0.0536509	STABLE
13-HOTE	0.94304	-0.08461	0.97169	0.012471	0.0499796	STABLE
N-Stearoyl tyrosine	0.92104	-0.11866	0.69998	0.15492	0.0487679	STABLE
FAHFA(18:3/18:2)	0.92604	-0.11086	0.90139	0.045086	0.0479678	STABLE
Phenylacetyl-L-glutamine	1.0679	0.09473	0.91518	0.038494	0.0478739	STABLE
(4E,7E,10Z,13E,16E,19E)-docosa-4,7,10,13,16,19-hexaenoic acid	1.0474	0.066862	0.97515	0.010929	0.0477812	STABLE
Tetrahydropteridine	0.99958	-0.00060447	0.69735	0.15655	0.0477324	STABLE
lysoPC 18:1	0.93641	-0.094793	0.85009	0.070535	0.0472647	STABLE
plasmenyl-PE 34:2	0.65127	-0.61867	0.90096	0.045293	0.0461737	STABLE
Cucurbic acid	0.89092	-0.16664	0.79895	0.09748	0.0455405	STABLE
Cer[NP](t14:1/13:1)	0.92093	-0.11884	0.78257	0.10648	0.0426044	STABLE
JWH 018 6-methoxyindole analog	0.8788	-0.18639	0.82266	0.08478	0.0423853	STABLE
Citric acid	0.94076	-0.088095	0.82365	0.084256	0.0407397	STABLE
PC(18:1e/5,6-EET)	0.86505	-0.20914	0.94182	0.026031	0.0383861	STABLE
PC(17:1/21:2)	0.97907	-0.030509	0.89834	0.046559	0.0383671	STABLE
PI(5:0/19:0)	0.94947	-0.074808	0.88815	0.051516	0.0381652	STABLE
1-Amlnocydohexanecarboxylic Acid	0.76683	-0.38302	0.92442	0.034129	0.0367755	STABLE
3,4-Dihydroxybenzeneacetic acid	0.57317	-0.80297	0.96362	0.016096	0.0359299	STABLE
DL-Glutamic acid	0.9441	-0.082984	0.95467	0.020148	0.0359248	STABLE
Fluvoxamine	0.92232	-0.11666	0.88144	0.054806	0.0350627	STABLE
L-Methionine	0.88065	-0.18336	0.98036	0.0086149	0.0345106	STABLE
Indolepyruvate	0.98734	-0.018378	0.80579	0.093778	0.0325585	STABLE
FAHFA(12:0/22:4)	0.85635	-0.22373	0.98333	0.0073012	0.0324171	STABLE
SM(d19:2/15:0)	0.92631	-0.11043	0.90712	0.042336	0.0318165	STABLE
D-Mannose	1.0849	0.1175	0.97706	0.010077	0.0311778	STABLE
Morphine 3,6-diglucuronide	1.2289	0.29731	0.93588	0.02878	0.0307689	STABLE
Phosphorylcholine	1.016	0.022847	0.74444	0.12817	0.0296639	STABLE
8-Amino-7-oxononanoic acid	0.98703	-0.018838	0.71895	0.1433	0.0289608	STABLE
plasmenyl-PE 36:4	0.70813	-0.4979	0.78661	0.10424	0.0261461	STABLE
Dehydroepiandrosterone sulfate	0.68986	-0.53563	0.96524	0.015364	0.0236138	STABLE
2,4-Bis(acetamido)-2,4,6-trideoxy-beta-L-altropyranose	0.98856	-0.016604	0.99306	0.0030239	0.0206737	STABLE
Lutein	0.98101	-0.027664	0.96568	0.015168	0.0203014	STABLE
lysoPE 20:3	0.96971	-0.044374	0.85369	0.0687	0.0195787	STABLE
Diglycidyl resorcinol ether	0.93671	-0.094322	0.9012	0.045179	0.0125385	STABLE
Spongouridine	0.97337	-0.038945	0.81608	0.088265	0.010879	STABLE
Myriocin	0.95065	-0.07301	0.87431	0.058334	0.00936615	STABLE
alpha-Amylcinnamyl isovalerate	0.99441	-0.0080925	0.98771	0.0053704	0.0083802	STABLE
lysoPC(O-16:0/0:0)	0.99993	-9.79e-05	0.91445	0.03884	0.00723121	STABLE
3-Oxovalproic acid	0.93813	-0.092135	0.87366	0.058655	0.00692346	STABLE
DL-Pipecolinic acid	0.9854	-0.021214	0.91729	0.037494	0.00628041	STABLE
FAHFA 36:4	0.93156	-0.10227	0.95188	0.021416	0.00597522	STABLE
Acetylchloline Chloride	0.69992	-0.51474	0.99946	0.0002347	0.0048299	STABLE
lysoDGTS 15:2	0.9867	-0.019312	0.79395	0.10021	0.00452592	STABLE
4'-Phosphopantothenoylcysteine	0.98126	-0.027286	0.9036	0.044022	0.00395533	STABLE
LysoPC(0:0/20:4(5Z,8Z,11Z,14Z))	0.99573	-0.0061707	0.91118	0.040397	0.00393432	STABLE
MG 18:1	0.99619	-0.0055118	0.84348	0.073924	0.00329293	STABLE
LPC 16:0	1.1232	0.16756	0.96896	0.013694	0.000265869	STABLE
Pregabalin	0.90244	-0.14809	0.80591	0.093715	0.000112803	STABLE
