# Supplementary material for: Integrated metabolomic and transcriptomic analysis reveals novel plasma biomarkers and metabolic pathway dysregulation in latent tuberculosis infection
Source: Microbiol Spectr. 2026 Mar 27;14(5):e03482-25. doi: 10.1128/spectrum.03482-25 (PMC13141921; doi:10.1128/spectrum.03482-25)
Supplement: Table S3 — List of significant differential metabolites filtered by False Discovery Rate (FDR) correction. [file spectrum.03482-25-s0004.xlsx]

## Sheet: Supplementary.Table3
Supplementary Table 3. List of significant differential metabolites filtered by False Discovery Rate (FDR) correction.
metabolite	FC	log2FC	pvalue	X_log.pvalue.	vip	change	FDR	change_corrected
PG(16:1(9Z)/18:1(11Z))	17.678	4.1439	2.32e-44	43.635	3.13768	UP	2.57984e-41	UP
PG(32:1)	14.821	3.8896	8.56e-44	43.068	3.13069	UP	4.75936e-41	UP
PC(27:2)	10.325	3.368	1.2e-40	39.92	3.0653	UP	4.448e-38	UP
1-Oleoyl-2-acetyl-sn-glycerol	2.9815	1.576	8.2e-37	36.086	3.0546	UP	1.82368e-34	UP
N-palmitoyl tryptophan	2.5489	1.3499	4.41e-36	35.355	3.04285	UP	8.1732e-34	UP
LysoDGTS 15:1	2.9518	1.5616	6.73e-34	33.172	2.97817	UP	9.3547e-32	UP
Oleamide	3.9473	1.9809	1.08e-34	33.966	2.97601	UP	1.71565714285714e-32	UP
Margaroylglycine	4.3136	2.1089	1.66e-33	32.779	2.95685	UP	2.05102222222222e-31	UP
PE(18:5e/18:1)	7.7423	2.9528	3.13e-37	36.505	2.9405	UP	8.7014e-35	UP
MG(22:4)	2.3682	1.2438	1.42e-32	31.848	2.9381	UP	1.57904e-30	UP
DG(3:0/16:2)	3.6145	1.8538	6.16e-31	30.21	2.89182	UP	5.70826666666667e-29	UP
D-Mannosamine	0.47106	-1.086	6.54e-32	31.185	2.85115	DOWN	6.61134545454545e-30	DOWN
PG(17:0/14:1(9Z))	3.5289	1.8192	3.87e-30	29.412	2.84783	UP	3.31033846153846e-28	UP
Glycolithocholic acid ethyl ester	3.826	1.9358	1.55e-28	27.81	2.82559	UP	1.07725e-26	UP
DGTS(5:0/11:0)	3.83	1.9374	1.04e-28	27.984	2.82422	UP	7.70986666666667e-27	UP
TG(12:2/12:3/13:1)	3.6214	1.8566	2.79e-28	27.554	2.81445	UP	1.7236e-26	UP
PA(13:0/17:1(9Z))	2.9363	1.554	2.18e-28	27.661	2.80586	UP	1.42597647058824e-26	UP
LysoPC(18:4(6Z,9Z,12Z,15Z)/0:0)	1.6451	0.71817	6.54e-29	28.185	2.78489	UP	5.19462857142857e-27	UP
PG(P-16:0/14:1(9Z))	3.2165	1.6855	4.27e-28	27.37	2.77592	UP	2.49907368421053e-26	UP
Hexadecanoyl-hydroxy-sn-glycerophosphocholine	0.2928	-1.772	3.05e-27	26.516	2.71315	DOWN	1.6958e-25	DOWN
DL-Dopa	0.46801	-1.0954	9.52e-26	25.021	2.67886	DOWN	5.04106666666667e-24	DOWN
LysoPI(18:0/0:0)	0.28356	-1.8182	2.12e-24	23.674	2.63966	DOWN	1.07156363636364e-22	DOWN
lysoPE(18:0)	0.43607	-1.1974	2.16e-23	22.666	2.61593	DOWN	1.04431304347826e-21	DOWN
Pentadecanoic acid	0.45115	-1.1483	1.83e-22	21.736	2.59584	DOWN	8.479e-21	DOWN
LysoPC(18:2(9Z,12Z)/0:0)	0.23765	-2.0731	4.59e-21	20.338	2.48662	DOWN	2.041632e-19	DOWN
Octadecyl fumarate	2.6469	1.4043	6.28e-21	20.202	2.47848	UP	2.68590769230769e-19	UP
lysoPC (O-16:0/0:0)	1.4367	0.52277	2.62e-18	17.582	2.34777	UP	1.00463448275862e-16	UP
PA(43:3)	2.6132	1.3858	8.53e-19	18.069	2.33979	UP	3.38762857142857e-17	UP
CPA(18:2(9Z,12Z)/0:0)	2.989	1.5797	1.94e-19	18.713	2.33832	UP	7.98992592592592e-18	UP
LysoPE(20:0)	0.32771	-1.6095	3.21e-18	17.494	2.32531	DOWN	1.18984e-16	DOWN
LysoPA(16:0/0:0)	1.7148	0.778	1.53e-17	16.816	2.31096	UP	5.15563636363636e-16	UP
Threonyltryptophan	1.5287	0.61227	4.69e-17	16.329	2.2836	UP	1.53390588235294e-15	UP
PG(16:0/18:1(9Z))	2.539	1.3442	6.62e-18	17.179	2.27198	UP	2.30045e-16	UP
lysoPE(22:4)	0.50554	-0.98409	1.43e-16	15.845	2.26457	DOWN	4.18463157894737e-15	DOWN
L-Erythrulose	0.55728	-0.84353	5.13e-17	16.29	2.26438	DOWN	1.62987428571429e-15	DOWN
PS(6:0/10:0)	0.4529	-1.1427	4.07e-18	17.391	2.26199	DOWN	1.45994838709677e-16	DOWN
PG(32:2)	8.6748	3.1168	1.23e-16	15.91	2.23337	UP	3.69664864864865e-15	UP
N5-Hexanoylspermidine	0.4403	-1.1834	7.6e-17	16.119	2.22137	DOWN	2.34755555555556e-15	DOWN
GlcADG(18:0/14:1)	5.2308	2.387	2.03e-16	15.694	2.18738	UP	5.78810256410256e-15	UP
MGDG(3:0/22:2)	2.8192	1.4953	3.35e-16	15.475	2.18532	UP	9.313e-15	UP
Allocholane	1.4042	0.48976	1.7e-15	14.771	2.18195	UP	4.29636363636364e-14	UP
DG(35:3)	2.6961	1.4309	1.57e-15	14.804	2.16108	UP	4.06009302325581e-14	UP
Cer-NDS(d16:0/16:0)	2.2282	1.1559	9.97e-15	14.001	2.13327	UP	2.35885957446809e-13	UP
3-Methylthiopropionic acid	0.66806	-0.58194	4.66e-16	15.331	2.13205	DOWN	1.26388292682927e-14	DOWN
L-Allo-Isoleucine	0.55636	-0.84592	1.79e-15	14.747	2.12767	DOWN	4.42328888888889e-14	DOWN
Threonolactone	0.46713	-1.0981	1.17e-15	14.931	2.11946	DOWN	3.09771428571429e-14	DOWN
Myristic acid	0.4343	-1.2032	1.06e-14	13.975	2.09824	DOWN	2.45566666666667e-13	DOWN
PS(14:1(9Z)/14:1(9Z))	1.4708	0.55657	7.87e-15	14.104	2.07256	UP	1.90248695652174e-13	UP
FAHFA(20:5/18:1)	2.8391	1.5054	3.79e-13	12.421	2.06988	UP	8.2636862745098e-12	UP
Oleoyl Ethanolamide-d4	1.3711	0.45534	1.57e-13	12.804	2.05599	UP	3.49168e-12	UP
5(S)-Hpete	2.0889	1.0627	8.26e-13	12.083	2.04673	UP	1.73304150943396e-11	UP
LysoPI(20:4(5Z,8Z,11Z,14Z)/0:0)	0.53695	-0.89714	8.21e-14	13.086	2.04364	DOWN	1.86316734693878e-12	DOWN
Dihydroceramide	1.2667	0.34104	3.36e-12	11.474	2.02159	UP	6.79330909090909e-11	UP
PI(19:1(9Z)/0:0)	1.9723	0.97987	1.14e-11	10.942	1.96004	UP	2.224e-10	UP
Glyceryl lactooleate	2.0498	1.0355	4.93e-12	11.308	1.95892	UP	9.78957142857143e-11	UP
Cis-5-Dodecenoic acid	0.65991	-0.59966	6.05e-13	12.218	1.94825	DOWN	1.29376923076923e-11	DOWN
N-Acetyl-leukotriene E4	1.7963	0.84505	2.03e-11	10.693	1.94005	UP	3.82603389830508e-10	UP
plasmenyl-PE(38:6)	5.6111	2.4883	1.01e-12	11.995	1.93727	UP	2.07985185185185e-11	UP
L-Kynurenine	1.885	0.91458	1.33e-11	10.875	1.93024	UP	2.54993103448276e-10	UP
Phenylalanylphenylalanine	2.4196	1.2748	9.91e-11	10.004	1.90542	UP	1.66968484848485e-09	UP
MG(24:4)	1.7846	0.83564	1.93e-10	9.7135	1.86361	UP	3.1103768115942e-09	UP
Cer[BS](d17:2/20:3)	1.667	0.73726	8.87e-11	10.052	1.86147	UP	1.51745230769231e-09	UP
Cer[AS](d15:2/18:1)	1.6498	0.72225	2.64e-11	10.579	1.86085	UP	4.8928e-10	UP
PE(5:0/17:2)	2.1795	1.124	7.8e-11	10.108	1.85926	UP	1.35525e-09	UP
Isopalmitic acid	0.64475	-0.63319	4.85e-11	10.314	1.83562	DOWN	8.56063492063492e-10	DOWN
DGTS(6:0/11:0)	1.1907	0.2518	3.08e-10	9.511	1.8277	UP	4.8928e-09	UP
Tetracosapentaenoic acid (24:5n-3)	0.48194	-1.0531	4.55e-11	10.342	1.82622	DOWN	8.16064516129032e-10	DOWN
N-stearoyl valine	0.7176	-0.47875	3.17e-11	10.499	1.80155	DOWN	5.77875409836066e-10	DOWN
Phosphohydroxypyruvic acid	1.5242	0.60809	4.96e-10	9.3048	1.7916	UP	7.55550684931507e-09	UP
Cer[NS](d14:3/14:1)	0.4708	-1.0868	1.09e-10	9.9641	1.78362	DOWN	1.80907462686567e-09	DOWN
Cer[AS](d21:2/13:0)	0.54974	-0.86318	6.2e-10	9.2079	1.78198	DOWN	9.19253333333333e-09	DOWN
Hexadecanoyl-hydroxy-sn-glyceroethanolamine	0.57756	-0.79196	5.57e-10	9.2542	1.76058	DOWN	8.37005405405405e-09	DOWN
D-Erythrose 4-phosphate	0.40715	-1.2964	1.67e-10	9.7769	1.75084	DOWN	2.73094117647059e-09	DOWN
Docosahexaenoic Acid methyl ester	1.5181	0.60223	2.51e-09	8.5999	1.7335	UP	3.4889e-08	UP
LysoDGTS (18:5)	0.83241	-0.26463	3.76e-10	9.4246	1.73236	DOWN	5.8889014084507e-09	DOWN
Cer[AP](t18:2/22:2)	0.58697	-0.76864	3.87e-10	9.4124	1.72829	DOWN	5.977e-09	DOWN
FAHFA(19:1/15:1)	1.7099	0.77392	3.51e-09	8.4551	1.7166	UP	4.59190588235294e-08	UP
PC (26:2)	1.5109	0.59545	1.11e-09	8.9549	1.69869	UP	1.62410526315789e-08	UP
PC(16:0/20:5(5E,8E,11E,14E,17E))[U]	1.608	0.68525	2.86e-09	8.5439	1.69542	UP	3.92632098765432e-08	UP
FAHFA(22:0/3:0)	0.4851	-1.0437	3.11e-09	8.5074	1.68919	DOWN	4.16665060240964e-08	DOWN
Tetrahydroaldosterone-3-glucuronide	0.54301	-0.88096	1.27e-09	8.8953	1.68537	DOWN	1.83407792207792e-08	DOWN
2-Hydroxy-3-methylbutyric acid	0.65543	-0.6095	1.41e-09	8.8509	1.68247	DOWN	2.01015384615385e-08	DOWN
7alpha,12beta-Dihydroxy-5alpha-cholan-24-oic acid	0.53982	-0.88945	3.26e-09	8.4867	1.67831	DOWN	4.31561904761905e-08	DOWN
FAHFA(24:4/22:5)	0.58989	-0.76149	1.85e-09	8.7325	1.67201	DOWN	2.60405063291139e-08	DOWN
D-Proline	0.66237	-0.59429	3.71e-09	8.4303	1.66822	DOWN	4.79711627906977e-08	DOWN
Dukunolide B	1.586	0.66543	3.03e-09	8.519	1.65771	UP	4.1089756097561e-08	UP
Linoleic acid	0.67097	-0.57567	7.57e-09	8.1212	1.65113	DOWN	9.67567816091954e-08	DOWN
Stearolic acid	0.61852	-0.6931	1.29e-08	7.888	1.64456	DOWN	1.57635164835165e-07	DOWN
L-Phenylalanine	0.51272	-0.96376	1.03e-08	7.9891	1.64123	DOWN	1.28692134831461e-07	DOWN
6-Deoxodolichosterone	1.5174	0.60158	3.27e-08	7.4855	1.63433	UP	3.60023762376238e-07	UP
DG(14:1n5/0:0/18:2n6)	0.37032	-1.4332	2.73e-08	7.5634	1.62106	DOWN	3.06642424242424e-07	DOWN
D-Norvaline	0.76932	-0.37835	6.88e-08	7.1626	1.62002	DOWN	7.21750943396226e-07	DOWN
PS(44:10)	0.63296	-0.65982	2.33e-08	7.6321	1.61628	DOWN	2.69891666666667e-07	DOWN
Sphingomyelin (18:1/14:0)	0.59706	-0.74404	2.38e-08	7.6228	1.61517	DOWN	2.72841237113402e-07	DOWN
Cer[NP](t14:1/12:0)	0.44293	-1.1749	3.97e-08	7.4013	1.61362	DOWN	4.32807843137255e-07	DOWN
7-Dehydrodesmosterol	0.65559	-0.60914	8.37e-09	8.0773	1.60936	DOWN	1.05766363636364e-07	DOWN
MGDG (26:6)	1.7036	0.7686	1.03e-07	6.9879	1.60251	UP	1.05078899082569e-06	UP
PA(17:0/14:1(9Z))	1.4977	0.58274	1.58e-08	7.8021	1.59969	UP	1.86910638297872e-07	UP
lysoPE (22:6)	0.64666	-0.62892	2.57e-08	7.5894	1.59829	DOWN	2.91616326530612e-07	DOWN
PC (35:3)	0.53623	-0.89907	3.01e-08	7.5209	1.5858	DOWN	3.34712e-07	DOWN
PC (42:10)	0.60282	-0.7302	1.56e-08	7.8056	1.58394	DOWN	1.86529032258065e-07	DOWN
4-ethylphenylsulfate	0.65552	-0.60929	4.53e-08	7.3436	1.57355	DOWN	4.84361538461538e-07	DOWN
Myristoleic acid	0.53992	-0.88919	1.54e-08	7.8133	1.5662	DOWN	1.86139130434783e-07	DOWN
PI (40:6)	0.58043	-0.7848	2.31e-08	7.6357	1.55551	DOWN	2.69891666666667e-07	DOWN
DG (36:7)	1.4166	0.50242	5.04e-08	7.2974	1.53865	UP	5.3376e-07	UP
Choline	1.3755	0.45997	2.4e-07	6.62	1.53783	UP	2.18754098360656e-06	UP
(E)-11-Hexadecenoic acid	0.56386	-0.82659	1.1e-08	7.9582	1.53334	DOWN	1.35911111111111e-07	DOWN
FAHFA(21:1/17:1)	1.5103	0.59486	8.94e-08	7.0488	1.53311	UP	9.20488888888889e-07	UP
Cer[AS](d20:3/18:2)	0.3867	-1.3707	1.88e-07	6.7263	1.53235	DOWN	1.7567731092437e-06	DOWN
2-aminohexadecanoic acid	0.64033	-0.64312	1.61e-07	6.7922	1.52265	DOWN	1.54337931034483e-06	DOWN
Palmitoylcarnitine	1.3177	0.39806	2.19e-07	6.6587	1.51412	UP	2.01262809917355e-06	UP
Cyclohexylundecanoic acid	0.70832	-0.49753	8.49e-08	7.071	1.50915	DOWN	8.8232523364486e-07	DOWN
SM (26:1)	1.4882	0.5736	1.41e-07	6.8502	1.50914	UP	1.37536842105263e-06	UP
PC (38:7)	1.6016	0.67954	1.09e-07	6.963	1.50532	UP	1.09196396396396e-06	UP
PG (18:1-18:1)	1.5662	0.64729	4.45e-08	7.3512	1.50433	UP	4.80427184466019e-07	UP
beta-Cyclopiazonic acid	1.4245	0.51046	1.76e-06	5.7538	1.49314	STABLE	1.27916339869281e-05	STABLE
Cer[NP](t17:2/20:1)	1.5667	0.64769	1.77e-07	6.7516	1.48658	STABLE	1.68225641025641e-06	STABLE
3-Indoleacrylic acid	0.69673	-0.52134	1.8e-07	6.7459	1.48448	STABLE	1.69627118644068e-06	STABLE
Cer[ADS](d21:0/15:1)	1.7199	0.7823	1.35e-07	6.8704	1.48394	STABLE	1.32849557522124e-06	STABLE
Methylisocitric acid	0.33977	-1.5574	1.18e-07	6.9278	1.48268	STABLE	1.17157142857143e-06	STABLE
Dihydroxyacetone Phosphate Acyl Ester	0.42767	-1.2254	1.05e-07	6.9775	1.47909	STABLE	1.06145454545455e-06	STABLE
plasmenyl-PC 40:2	1.3224	0.40319	1.65e-06	5.7818	1.47378	STABLE	1.2232e-05	STABLE
PI 40:5	0.65484	-0.6108	1.49e-07	6.8282	1.47225	STABLE	1.4407652173913e-06	STABLE
MG(18:0/0:0/0:0)	1.2163	0.28251	6.53e-07	6.185	1.47173	STABLE	5.58566153846154e-06	STABLE
Mangiferdesmethylursanone	1.3614	0.44512	7.33e-07	6.1352	1.46931	STABLE	6.1369022556391e-06	STABLE
lysoDGTS 23:5	1.0987	0.13585	5.52e-07	6.2582	1.46767	STABLE	4.7955e-06	STABLE
14-Methylhexadecanoic Acid	0.61229	-0.70771	9.58e-07	6.0185	1.46726	STABLE	7.83305882352941e-06	STABLE
[6]-Gingerdiol 3-acetate	0.5149	-0.95763	1.39e-06	5.8576	1.46712	STABLE	1.07338888888889e-05	STABLE
CerP(d18:1/16:0)	1.3814	0.4661	2.51e-07	6.6006	1.4548	STABLE	2.26920325203252e-06	STABLE
PI(17:0/17:0)	0.67546	-0.56605	3.25e-07	6.4877	1.44958	STABLE	2.91451612903226e-06	STABLE
Nonadecanoic acid	0.56273	-0.8295	1.53e-06	5.8145	1.43999	STABLE	1.14956756756757e-05	STABLE
NAN-190 hydrobromide	1.3449	0.4275	2.07e-06	5.6845	1.42649	STABLE	1.46614012738854e-05	STABLE
Dimepiperate	1.5059	0.59065	1.6e-06	5.7952	1.42632	STABLE	1.19409395973154e-05	STABLE
LysoPC 17:0	1.4456	0.53169	8.02e-07	6.0959	1.42611	STABLE	6.65540298507463e-06	STABLE
Ethyl decanoate	0.56025	-0.83586	9.49e-07	6.0225	1.42469	STABLE	7.81694814814815e-06	STABLE
PC(O-18:1(11Z)/0:0)	1.2054	0.26954	9.75e-07	6.0112	1.42342	STABLE	7.91386861313869e-06	STABLE
Hypogeic acid	0.64106	-0.64147	2.16e-07	6.6664	1.42298	STABLE	2.0016e-06	STABLE
N-Acetyl-L-glutamyl 5-phosphate	1.5844	0.6639	1.38e-06	5.8613	1.42265	STABLE	1.07311888111888e-05	STABLE
Alanylvaline	1.1363	0.18429	4.25e-06	5.3714	1.42196	STABLE	2.76374269005848e-05	STABLE
Cis-10-Nonadecenoic acid	0.6164	-0.69805	4.61e-07	6.3365	1.41963	STABLE	4.101056e-06	STABLE
FAHFA(17:1/10:0)	0.54467	-0.87653	1.13e-06	5.9479	1.4141	STABLE	8.91177304964539e-06	STABLE
PA(17:0/26:4)	0.71764	-0.47867	5.63e-07	6.2497	1.41166	STABLE	4.85314728682171e-06	STABLE
Gliocladic acid	1.6467	0.71958	1.73e-06	5.7609	1.41162	STABLE	1.27401324503311e-05	STABLE
PE(10:0/11:0)[U]	1.2918	0.36935	2.06e-06	5.6866	1.41156	STABLE	1.46614012738854e-05	STABLE
PC(O-6:0/2:0)[U]	1.9897	0.99254	1.48e-06	5.83	1.40466	STABLE	1.12723287671233e-05	STABLE
Fingolimod	0.65469	-0.61111	5.11e-07	6.2919	1.40402	STABLE	4.47426771653543e-06	STABLE
LysoPC(16:0/0:0)	1.4346	0.52066	1.83e-06	5.737	1.39899	STABLE	1.32005161290323e-05	STABLE
FAHFA(4:0/23:0)	0.51808	-0.94875	2.36e-06	5.6277	1.39321	STABLE	1.6402e-05	STABLE
FAHFA(7:0/20:1)	0.51975	-0.94412	3.27e-06	5.485	1.39257	STABLE	2.21721951219512e-05	STABLE
N-Methoxy-1-vinyl-beta-carboline	0.65277	-0.61536	4.82e-07	6.3169	1.38885	STABLE	4.25384126984127e-06	STABLE
FAHFA(9:0/19:1)	0.53776	-0.89497	1.21e-06	5.9178	1.375	STABLE	9.47549295774648e-06	STABLE
DG 35:6	1.519	0.60316	3.41e-06	5.4671	1.37465	STABLE	2.29813333333333e-05	STABLE
DG(17:2(9Z,12Z)/18:3(9Z,12Z,15Z)/0:0)[iso2]	1.3567	0.44006	1.52e-06	5.8186	1.37206	STABLE	1.14956756756757e-05	STABLE
(E)-2-Butenyl-4-methyl-threonine	0.74132	-0.43184	7.34e-07	6.1342	1.37035	STABLE	6.1369022556391e-06	STABLE
N-stearoyl taurine	0.83813	-0.25476	2.19e-06	5.6594	1.36783	STABLE	1.5413164556962e-05	STABLE
3-Indoleacetonitrile	0.74279	-0.42897	9.85e-07	6.0067	1.36581	STABLE	7.93710144927536e-06	STABLE
MGDG 24:1	1.4636	0.54954	1.43e-06	5.8454	1.36416	STABLE	1.09666206896552e-05	STABLE
Ketorolac	0.89831	-0.15472	1.07e-06	5.9721	1.36023	STABLE	8.56e-06	STABLE
Nicotinamide	0.59015	-0.76084	3.77e-06	5.4232	1.35974	STABLE	2.51032335329341e-05	STABLE
Munchiwarin	1.2804	0.35664	2.32e-06	5.6352	1.35707	STABLE	1.62254088050314e-05	STABLE
Cer[BS](d14:3/12:0)	0.5818	-0.78141	1.76e-06	5.7537	1.3546	STABLE	1.27916339869281e-05	STABLE
Armillaramide	1.3297	0.41112	1.1e-06	5.9578	1.35305	STABLE	8.73714285714286e-06	STABLE
PI(14:1/22:2)	0.75976	-0.39639	3.06e-06	5.5146	1.35096	STABLE	2.08755828220859e-05	STABLE
lysoPC 16:0	1.2037	0.26751	6.2e-06	5.2077	1.34869	STABLE	3.89514124293785e-05	STABLE
Didemethylcitalopram	1.3361	0.41803	1.15e-05	4.9391	1.34804	STABLE	6.73052631578947e-05	STABLE
Acarbose (M7)	0.9531	-0.069306	4.2e-06	5.3769	1.34728	STABLE	2.75383529411765e-05	STABLE
25-Hydroxycholesterol	1.2632	0.33707	1.32e-05	4.8788	1.34054	STABLE	7.48897959183673e-05	STABLE
CerP 34:1	1.4257	0.51171	2.75e-06	5.5614	1.32995	STABLE	1.88765432098765e-05	STABLE
Cer[NS](d14:3/16:2)	0.40682	-1.2975	1.84e-06	5.7356	1.32379	STABLE	1.32005161290323e-05	STABLE
FTY720 phenoxy-biotin	1.6347	0.70902	1.06e-05	4.9727	1.31938	STABLE	6.26978723404255e-05	STABLE
PG(20:1/16:2)	0.69543	-0.52403	5.77e-06	5.2386	1.3192	STABLE	3.64559090909091e-05	STABLE
Calcifediol	1.2832	0.35971	9.77e-06	5.0101	1.31699	STABLE	5.80975401069519e-05	STABLE
Cer_BS(d16:3/15:3)	0.39994	-1.3222	3.65e-06	5.4383	1.31622	STABLE	2.44506024096386e-05	STABLE
DG(18:4(6Z,9Z,12Z,15Z)/17:2(9Z,12Z)/0:0)[iso2]	1.2982	0.37648	4.21e-06	5.3755	1.31486	STABLE	2.75383529411765e-05	STABLE
CL 74:1	0.62439	-0.67947	4.75e-06	5.3236	1.30887	STABLE	3.03563218390805e-05	STABLE
DG 26:5	0.83708	-0.25656	4.79e-06	5.3195	1.30709	STABLE	3.04370285714286e-05	STABLE
CL 78:6	1.7637	0.81865	9.71e-06	5.0126	1.30499	STABLE	5.80511827956989e-05	STABLE
PC 40:8	1.6356	0.70986	4.58e-06	5.3392	1.30189	STABLE	2.94390751445087e-05	STABLE
(E)-4-Isothiocyanato-1-(methylthio)-1-butene	0.81152	-0.30131	2.79e-05	4.5538	1.29625	STABLE	0.000146343396226415	STABLE
Phenylalanylvaline	2.5514	1.3513	1.86e-05	4.7311	1.28781	STABLE	0.000102392079207921	STABLE
Panaxatriol	0.53454	-0.90364	7.3e-06	5.1367	1.28104	STABLE	4.53497206703911e-05	STABLE
Cholesterol sulfate	0.71218	-0.48969	9.62e-06	5.0168	1.2802	STABLE	5.7824e-05	STABLE
lysoPC 18:0	1.5352	0.61847	1.68e-05	4.7742	1.27498	STABLE	9.38773869346734e-05	STABLE
Ribonic acid	0.68073	-0.55485	1.17e-05	4.931	1.27394	STABLE	6.77625e-05	STABLE
Diloxanide	0.84403	-0.24464	6.98e-07	6.156	1.27294	STABLE	5.92500763358779e-06	STABLE
Sporidesmolide I	0.72407	-0.4658	1.42e-05	4.8485	1.27038	STABLE	7.97494949494949e-05	STABLE
13-Azaprostanoic acid	0.60628	-0.72194	8.41e-06	5.0754	1.27028	STABLE	5.11033879781421e-05	STABLE
6-Caffeoylsucrose	0.42491	-1.2348	2.33e-05	4.6318	1.27021	STABLE	0.000123379047619048	STABLE
FAHFA(12:0/14:1)	0.54494	-0.87584	1.76e-05	4.7539	1.26929	STABLE	9.73691542288557e-05	STABLE
27-Norcholestanehexol	0.54713	-0.87005	3.97e-06	5.4007	1.26867	STABLE	2.6277619047619e-05	STABLE
DL-Malic acid	0.70334	-0.50771	4.32e-06	5.3644	1.25954	STABLE	2.79293023255814e-05	STABLE
Ganoderiol C	0.52824	-0.92074	7.73e-06	5.1117	1.25889	STABLE	4.72294505494505e-05	STABLE
Zhebeinine	1.3861	0.47099	1.34e-05	4.8727	1.25597	STABLE	7.5638578680203e-05	STABLE
9,10-Epoxyoctadecenoic acid	0.58863	-0.76458	1.98e-05	4.7041	1.25473	STABLE	0.000107421359223301	STABLE
Allyl isothiocyanate	0.78555	-0.34822	7.05e-06	5.1516	1.25418	STABLE	4.40426966292135e-05	STABLE
M(d14:1/12:1)	1.645	0.7181	1.18e-05	4.9281	1.25281	STABLE	6.79875647668394e-05	STABLE
Oleoyl Oxazolopyridine	1.3928	0.47798	1.21e-05	4.9155	1.25048	STABLE	6.93567010309278e-05	STABLE
LPA 16:0	0.66027	-0.59886	3.89e-05	4.4101	1.25042	STABLE	0.000197519634703196	STABLE
Typhasterol	0.63232	-0.66127	3.22e-05	4.492	1.25025	STABLE	0.000166541395348837	STABLE
12-Deoxyphorbol 13-palmitate	1.1582	0.21187	3.4e-05	4.4684	1.25013	STABLE	0.000174230414746544	STABLE
Enalaprilat	1.2178	0.28422	4.42e-05	4.3544	1.24651	STABLE	0.000221398198198198	STABLE
PI(16:1/20:4)	0.43525	-1.2001	3.17e-05	4.499	1.24544	STABLE	0.000164721495327103	STABLE
MGDG 27:3	1.3251	0.40612	2.73e-06	5.5632	1.24511	STABLE	1.8855652173913e-05	STABLE
CerP 34:0	1.4325	0.51855	8.93e-06	5.0493	1.24338	STABLE	5.39682608695652e-05	STABLE
Cortolone-3-glucuronide	0.66936	-0.57915	7.73e-06	5.1116	1.23435	STABLE	4.72294505494505e-05	STABLE
16-phenyl-tetranor-PGE2	0.58058	-0.78444	7.63e-06	5.1177	1.23242	STABLE	4.71364444444444e-05	STABLE
1-O-(1Z-Tetradecenyl)-2-(9Z-octadecenoyl)-sn-glycero-3-phosphocholine	1.1284	0.17424	0.00010864	3.964	1.23111	STABLE	0.000501276680497925	STABLE
DG(13:0/20:5(5Z,8Z,11Z,14Z,17Z)/0:0)[iso2]	1.3947	0.47999	2.17e-05	4.6637	1.22377	STABLE	0.000115456459330144	STABLE
Dehydroepiandrosterone	1.5059	0.59061	7.27e-05	4.1385	1.22366	STABLE	0.000354571929824561	STABLE
PC 25:1	1.325	0.40598	4.3e-05	4.3667	1.22167	STABLE	0.000216361990950226	STABLE
DG 36:5	1.4728	0.55851	1.09e-05	4.9626	1.21653	STABLE	6.41312169312169e-05	STABLE
3-hydroxytridecanoyl carnitine	0.81497	-0.29519	1.32e-05	4.8797	1.20932	STABLE	7.48897959183673e-05	STABLE
Petroselinic acid	0.60642	-0.72161	2.04e-05	4.6898	1.20815	STABLE	0.000109588405797101	STABLE
Cinnamic acid	1.2409	0.31138	2.42e-05	4.6171	1.20598	STABLE	0.000127537440758294	STABLE
Cholesteryl laurate	2.5198	1.3333	1.16e-05	4.9366	1.20352	STABLE	6.75350785340314e-05	STABLE
CerP 34:2	1.2921	0.36971	7.65e-05	4.1166	1.20158	STABLE	0.00036825974025974	STABLE
PC 37:6	0.69945	-0.51571	2.14e-05	4.6705	1.2	STABLE	0.000114407692307692	STABLE
Otonecine	0.76968	-0.37766	4.03e-05	4.3945	1.19974	STABLE	0.000203698181818182	STABLE
PI(20:0/18:2)	0.45884	-1.124	7.33e-05	4.1352	1.19454	STABLE	0.00035593711790393	STABLE
FAHFA(13:1/17:1)	0.59462	-0.74997	1.95e-05	4.7102	1.19237	STABLE	0.000106817733990148	STABLE
Cer[NS](d18:3/16:2)	0.50366	-0.98948	4.55e-05	4.342	1.18949	STABLE	0.000226887892376682	STABLE
plasmenyl-PC 38:4	1.5144	0.59879	0.00014266	3.8457	1.18924	STABLE	0.000639669032258064	STABLE
Guazatine	1.1951	0.25712	4.78e-05	4.3207	1.18889	STABLE	0.000237292857142857	STABLE
Vernolic acid	0.51783	-0.94946	1.7e-05	4.7689	1.18835	STABLE	9.452e-05	STABLE
SM(d23:1/19:0)	1.3662	0.45015	3.3e-05	4.4816	1.18727	STABLE	0.000169888888888889	STABLE
Momorcharaside B	0.78554	-0.34825	9.25e-05	4.0338	1.17865	STABLE	0.00043218487394958	STABLE
Quassin	0.62972	-0.66721	8.45e-05	4.0733	1.16934	STABLE	0.000398152542372881	STABLE
5-Acetylamino-6-formylamino-3-methyluracil	0.61046	-0.71204	7.78e-05	4.1093	1.15851	STABLE	0.000372903448275862	STABLE
9S,10R-Epoxy-6Z-octadecene	1.26	0.3334	0.00024017	3.6195	1.15849	STABLE	0.00100780769811321	STABLE
Tiopronin	1.2464	0.31782	7.53e-05	4.1234	1.15574	STABLE	0.000364059130434783	STABLE
DG 27:4	1.3161	0.39629	0.00012931	3.8884	1.15427	STABLE	0.000589314426229508	STABLE
Lauramine oxide	1.6395	0.71327	0.00013024	3.8853	1.15408	STABLE	0.00059113012244898	STABLE
4'-O-Methylhydrangenol	0.72423	-0.46547	7e-05	4.1549	1.1539	STABLE	0.000344424778761062	STABLE
Cer[NS](d15:3/12:0)	0.52938	-0.91763	0.00010285	3.9878	1.15047	STABLE	0.000478532217573222	STABLE
Flupenthixol	1.1897	0.25063	0.00014485	3.8391	1.15012	STABLE	0.00064688032128514	STABLE
Geranylgeraniol	1.1798	0.23849	0.00013582	3.867	1.15005	STABLE	0.000613950569105691	STABLE
D-Glucuronic acid	0.61194	-0.70853	1.99e-05	4.7016	1.14785	STABLE	0.000107421359223301	STABLE
Dieporeticenin	0.53076	-0.91386	0.00012695	3.8964	1.14586	STABLE	0.000580939917695473	STABLE
5beta-Chol-9(11)-en-24-oic Acid	0.67568	-0.56559	1.99e-05	4.7013	1.14249	STABLE	0.000107421359223301	STABLE
2-Methyl-5-(8-pentadecenyl)-1,3-benzenediol	0.75276	-0.40974	3.7e-05	4.4313	1.14193	STABLE	0.000188733944954128	STABLE
Cer[AP](t14:2/12:1)	1.3679	0.45194	0.00023742	3.6245	1.13387	STABLE	0.00100004181818182	STABLE
Dodecyl butyrate	0.72235	-0.46924	8.94e-05	4.0489	1.13362	STABLE	0.000419463291139241	STABLE
Glaucolide A	1.1685	0.22468	0.00037646	3.4243	1.12965	STABLE	0.00149508	STABLE
N-palmitoyl threonine	0.62317	-0.68231	8.1e-05	4.0916	1.12373	STABLE	0.000386575107296137	STABLE
4-O-Methyl-a-D-glucosyl-(1->2)-b-D-xylosyl-(1->4)-D-xylose	1.1711	0.22786	0.00022865	3.6408	1.12251	STABLE	0.000970453435114504	STABLE
Fraxidin	0.84978	-0.23483	7.08e-05	4.1501	1.12246	STABLE	0.000346826431718062	STABLE
Praziquantel	1.6094	0.68653	3.01e-05	4.522	1.12164	STABLE	0.000157141784037559	STABLE
Cer[AP](t15:2/20:1)	2.5351	1.342	0.00016295	3.7879	1.11379	STABLE	0.000719049206349206	STABLE
Nebularine	1.0978	0.13462	0.00032095	3.4936	1.11107	STABLE	0.00131211911764706	STABLE
1-Aminocyclopropanecarboxylic acid	0.53243	-0.90935	0.00019492	3.7101	1.10851	STABLE	0.000840120310077519	STABLE
Xylopinine	0.54858	-0.86623	0.00010367	3.9843	1.10849	STABLE	0.000480337666666667	STABLE
PG(2:0/12:0)	0.76393	-0.38848	0.0001747	3.7577	1.1071	STABLE	0.000767851383399209	STABLE
Creatinine	1.1549	0.20773	0.00049243	3.3077	1.10592	STABLE	0.0018625243537415	STABLE
Bilirubin	1.471	0.55677	0.00014982	3.8244	1.10017	STABLE	0.000666399	STABLE
LPE 18:1	0.74992	-0.41519	0.00040346	3.3942	1.09819	STABLE	0.00159661039145907	STABLE
Methylthiobenzoic acid	0.68824	-0.53902	5.58e-05	4.2533	1.09769	STABLE	0.000275776	STABLE
17-hydroxyandrostane-3-glucuronide	1.3	0.3785	0.00018397	3.7353	1.09625	STABLE	0.000802253490196078	STABLE
lysoPE 20:2	0.6247	-0.67875	0.00041691	3.38	1.09437	STABLE	0.00164398553191489	STABLE
LysoPC(P-18:1(9Z)/0:0)	1.2566	0.32954	0.00078971	3.1025	1.09051	STABLE	0.00285116077922078	STABLE
SM 33:2	0.69865	-0.51736	0.00012308	3.9098	1.0829	STABLE	0.000565557685950413	STABLE
lysoPC 16:1	1.2188	0.28543	0.00042933	3.3672	1.08143	STABLE	0.00166321222222222	STABLE
Chaulmoogric acid	0.66878	-0.5804	0.00043967	3.3569	1.0799	STABLE	0.00169174062283737	STABLE
Glycerol 1-hexadecanoate	1.1183	0.16134	0.00037351	3.4277	1.07946	STABLE	0.00148868501792115	STABLE
S-Adenosyl-4-methylthio-2-oxobutanoate	1.0864	0.1196	0.00072073	3.1422	1.07931	STABLE	0.0026129464495114	STABLE
N-[(4E,8E)-1,3-dihydroxyoctadeca-4,8-dien-2-yl]hexadecanamide	1.3674	0.45144	0.00019005	3.7211	1.07781	STABLE	0.000822317509727626	STABLE
Linoelaidyl carnitine	1.2137	0.27944	0.00051772	3.2859	1.07312	STABLE	0.00195154115254237	STABLE
Phosphatidylethanolamine alkenyl 18:0-18:2	0.64846	-0.62491	0.00018122	3.7418	1.07192	STABLE	0.000793372598425197	STABLE
1-O-Hexadecyl-lyso-sn-glycero-3-phosphocholine	1.1757	0.23355	0.00018718	3.7277	1.07188	STABLE	0.000813063	STABLE
LPG 22:4	1.9231	0.94344	0.00013911	3.8566	1.0718	STABLE	0.000626276599190283	STABLE
Ambroxane	1.2691	0.34376	0.00021017	3.6774	1.06869	STABLE	0.000902351505791506	STABLE
FAHFA(18:0/22:3)	0.81105	-0.30214	0.00031794	3.4977	1.066	STABLE	0.00130460988929889	STABLE
Docosatrienoic acid	1.2257	0.29363	0.00058783	3.2307	1.06565	STABLE	0.0021935132885906	STABLE
plasmenyl-PC 34:2	1.4488	0.53484	0.00035487	3.4499	1.05932	STABLE	0.00142976608695652	STABLE
PC(18:2(9Z,12Z)/20:4(5Z,8Z,11Z,14Z))[U]	1.1748	0.23241	0.00026665	3.5741	1.0583	STABLE	0.00111471729323308	STABLE
FAHFA 26:0	0.59129	-0.75806	0.00034795	3.4585	1.05824	STABLE	0.00140698327272727	STABLE
Neotigogenin	0.69172	-0.53173	8.18e-05	4.087	1.05721	STABLE	0.000388724786324786	STABLE
DL-Tyrosine	0.76247	-0.39124	0.00022729	3.6434	1.05385	STABLE	0.000970453435114504	STABLE
3-Oxalomalic acid	1.3394	0.42158	0.00047167	3.3264	1.05364	STABLE	0.00179009228668942	STABLE
Cer[NS](d14:3/18:2)	0.45815	-1.1261	0.00028347	3.5475	1.05155	STABLE	0.00117618895522388	STABLE
3-(Methylnitrosoamino)-propanal	1.2256	0.29351	0.00030202	3.52	1.04687	STABLE	0.00124387496296296	STABLE
Vinorine	1.1005	0.13819	0.00091371	3.0392	1.04677	STABLE	0.00324615182108626	STABLE
1-(1-Methylethenyl)-4-(1-methylethyl)benzene	1.1982	0.26091	0.00023406	3.6307	1.04661	STABLE	0.000989637718631179	STABLE
1-Deoxy-D-xylulose 5-phosphate	0.52626	-0.92614	0.00026999	3.5686	1.04596	STABLE	0.0011244527340824	STABLE
1-Methyladenosine	1.1609	0.21528	0.00042143	3.3753	1.04588	STABLE	0.0016544523943662	STABLE
Indoxyl sulfate	0.71573	-0.4825	0.00029987	3.5231	1.0427	STABLE	0.00123961130111524	STABLE
Cer[NS](d16:3/18:1)	0.57607	-0.79569	0.00042254	3.3741	1.0425	STABLE	0.0016544523943662	STABLE
Cer[BS](d14:2/13:1)	0.55643	-0.84574	0.00046342	3.334	1.04184	STABLE	0.0017708695532646	STABLE
Barringtogenol C	0.85947	-0.21848	0.0004654	3.3322	1.03771	STABLE	0.00177234520547945	STABLE
Dodecylbenzene	1.2696	0.34434	0.0001552	3.8091	1.03122	STABLE	0.000687579282868526	STABLE
2-Hydroxy-22-methyltetracosanoic acid	0.66257	-0.59386	0.00042639	3.3702	1.02877	STABLE	0.00166321222222222	STABLE
Rivastigmine	1.0709	0.098808	0.0014924	2.8261	1.02868	STABLE	0.0050596	STABLE
N-Phenylacetylglycine	1.0688	0.095941	0.0019533	2.7092	1.02456	STABLE	0.00633256443148688	STABLE
4-Methyl-5-(2-phosphoethyl)-thiazole	1.1107	0.1515	0.0020318	2.6921	1.02395	STABLE	0.00654887420289855	STABLE
N3'-Acetylapramycin	1.2541	0.32665	0.00032266	3.4913	1.01874	STABLE	0.0013142780952381	STABLE
DG 34:7	1.2003	0.26334	0.00065923	3.181	1.01832	STABLE	0.00242736344370861	STABLE
FAHFA(7:0/22:2)	0.7314	-0.45126	0.00022853	3.6411	1.01805	STABLE	0.000970453435114504	STABLE
DG 36:8	1.0129	0.018441	0.00057777	3.2382	1.01782	STABLE	0.00216323313131313	STABLE
5-Acetylamino-6-amino-3-methyluracil	0.43304	-1.2074	0.00065103	3.1864	1.01329	STABLE	0.00240513408637874	STABLE
PC(17:1/20-HETE)	0.62041	-0.6887	0.00068319	3.1655	1.01143	STABLE	0.00250728475247525	STABLE
Ursodeoxycholic acid	0.79652	-0.32822	0.0013361	2.8742	1.00952	STABLE	0.00457151753846154	STABLE
All-cis-4,7,10,13,16-docosapentaenoic acid	0.78138	-0.3559	0.00036576	3.4368	1.00237	STABLE	0.00146832173285199	STABLE
Cartilagineal	0.86887	-0.20279	8.44e-05	4.0738	1.00166	STABLE	0.000398152542372881	STABLE
Cer[NS](d17:3/13:0)	0.66959	-0.57864	0.00061487	3.2112	1.00152	STABLE	0.00228674060200669	STABLE
Propyl 1-(propylsulfinyl)propyl disulfide	0.87954	-0.18518	0.00052556	3.2794	0.996178	STABLE	0.00197440108108108	STABLE
3,5-Dihydroxy-1,4-naphthoquinone	1.1448	0.19507	0.0010195	2.9916	0.996131	STABLE	0.00355456551724138	STABLE
Chavicol	0.69781	-0.5191	0.00042829	3.3683	0.994715	STABLE	0.00166321222222222	STABLE
Pheneturide	1.1738	0.23125	0.0028826	2.5402	0.994474	STABLE	0.00887936620498615	STABLE
FAHFA(22:5/10:0)	0.52582	-0.92735	0.00034378	3.4637	0.993253	STABLE	0.00139519474452555	STABLE
PI(22:1/16:4)	0.70529	-0.50371	0.00082896	3.0815	0.993098	STABLE	0.00296399845659164	STABLE
D-myo-Inositol 1,4,5,6-tetrakisphosphate	0.53268	-0.90866	0.00063886	3.1946	0.989264	STABLE	0.00236804106666667	STABLE
1H-Indole-3-Acetic Acid	1.2785	0.35449	0.00079511	3.0996	0.986899	STABLE	0.00286136673139159	STABLE
Soyasapogenol A	0.67636	-0.56413	0.00044865	3.3481	0.985993	STABLE	0.00172034068965517	STABLE
2,4-Epibrassinolide	1.1233	0.1677	0.00069642	3.1571	0.982886	STABLE	0.00253907881967213	STABLE
Cer[NS](d16:3/14:1)	0.6571	-0.60581	0.0010134	2.9942	0.981393	STABLE	0.00355456551724138	STABLE
PS(3:0/17:2)	1.4025	0.48799	0.0015185	2.8186	0.971214	STABLE	0.0051185696969697	STABLE
DG 32:6	1.3145	0.3945	0.00069157	3.1602	0.971021	STABLE	0.00252969026315789	STABLE
PE 38:5	0.65892	-0.60182	0.0019145	2.7179	0.970445	STABLE	0.00622915087719298	STABLE
25-hydroxy-23-oxacholecalciferol	1.1725	0.22964	0.0016405	2.785	0.969793	STABLE	0.00547818618618619	STABLE
Naphthazarin	1.1777	0.23598	0.0021633	2.6649	0.965143	STABLE	0.00689280687679083	STABLE
PS(22:4/22:5)	0.75313	-0.40904	0.001519	2.8184	0.964141	STABLE	0.0051185696969697	STABLE
PI 38:3	0.59363	-0.75237	0.0010621	2.9738	0.963309	STABLE	0.00367929968847352	STABLE
HemiBMP(12:0/16:4/16:3)	0.72319	-0.46755	0.0010197	2.9915	0.962941	STABLE	0.00355456551724138	STABLE
PE 39:5	0.78612	-0.34717	0.00087807	3.0565	0.96281	STABLE	0.00312953153846154	STABLE
4-Methyumbelliferone	1.1535	0.20598	0.0011828	2.9271	0.956806	STABLE	0.00407825139318885	STABLE
L-Proline	1.1393	0.18816	0.0025774	2.5888	0.956619	STABLE	0.00800577877094972	STABLE
Diisononyl phthalate	1.3103	0.38992	0.00099394	3.0026	0.955024	STABLE	0.00349766227848101	STABLE
PC 38:5	1.2382	0.30821	0.0016583	2.7803	0.952643	STABLE	0.00550456597014925	STABLE
PC(O-16:1(11Z)/0:0)	1.126	0.17114	0.00099344	3.0029	0.951859	STABLE	0.00349766227848101	STABLE
Decanoylcarnitine	1.2598	0.33319	0.0043618	2.3603	0.949247	STABLE	0.0126310458333333	STABLE
3alpha,12beta-Dihydroxy-5alpha-cholan-24-oic acid	0.23302	-2.1015	0.0014131	2.8498	0.948081	STABLE	0.00482014478527607	STABLE
Aphidicolan-16beta-ol	1.3265	0.40763	0.00036998	3.4318	0.94334	STABLE	0.00147992	STABLE
Lucidenic acid D1	0.66466	-0.58932	0.0022877	2.6406	0.942366	STABLE	0.0072065790368272	STABLE
LPA 18:2	1.2488	0.32059	0.00043076	3.3658	0.942224	STABLE	0.00166321222222222	STABLE
Cer 27:2	0.65372	-0.61325	0.0018803	2.7258	0.940508	STABLE	0.00614968705882353	STABLE
L-Allothreonine	0.6822	-0.55172	0.0011846	2.9264	0.939806	STABLE	0.00407825139318885	STABLE
MG 20:3	1.1744	0.23192	0.0030249	2.5193	0.939149	STABLE	0.00916536457765668	STABLE
MG 20:4	1.1998	0.26278	0.0049117	2.3088	0.936549	STABLE	0.0140406437017995	STABLE
9(R)-HODE	0.63809	-0.64817	0.0024401	2.6126	0.936532	STABLE	0.00762188539325843	STABLE
DL-Dihydrosphingosine	1.2056	0.26978	0.0020148	2.6958	0.935436	STABLE	0.00651295813953488	STABLE
5,10-Methenyltetrahydrofolic acid	0.65291	-0.61504	0.0012074	2.9182	0.932816	STABLE	0.00414391604938272	STABLE
alpha-Tocopherol	1.4931	0.57828	0.002614	2.5827	0.931924	STABLE	0.00809684679665738	STABLE
FAHFA(16:0/16:3)	0.72355	-0.46683	0.00093689	3.0283	0.92568	STABLE	0.00331790343949045	STABLE
Tos-Arg-CH2Cl	0.552	-0.85725	0.0018725	2.7276	0.924731	STABLE	0.0061422418879056	STABLE
2-Methylpropanoyl phosphate	0.77382	-0.36994	0.0022054	2.6565	0.92377	STABLE	0.00696705909090909	STABLE
LysoPC(18:0/0:0)	1.2451	0.31625	0.0033294	2.4776	0.922583	STABLE	0.00997922587601078	STABLE
MG 22:5	1.1959	0.25815	0.0045678	2.3403	0.922066	STABLE	0.0130963793814433	STABLE
Cer[BS](d17:2/22:2)	0.82985	-0.26908	0.00080007	3.0969	0.918444	STABLE	0.00286992851612903	STABLE
Ascorbic acid-2-sulfate	0.81368	-0.29747	0.0010551	2.9767	0.917919	STABLE	0.00366647	STABLE
Hexacosanoic acid	0.58528	-0.7728	0.00072138	3.1418	0.915003	STABLE	0.0026129464495114	STABLE
PC(18:4(2E,4E,6E,11Z)/18:1(11Z))[U]	1.3002	0.37876	0.0027921	2.5541	0.909528	STABLE	0.00862448666666667	STABLE
Tetradecanoylcarnitine	0.7403	-0.43382	0.0029778	2.5261	0.907666	STABLE	0.00907209205479452	STABLE
O-methoxycatechol-O-sulphate	0.43946	-1.1862	0.0014219	2.8471	0.907232	STABLE	0.00483532966360856	STABLE
7beta,12alpha-Dihydroxy-5alpha-cholan-24-oic acid	0.72568	-0.4626	0.0019158	2.7177	0.90716	STABLE	0.00622915087719298	STABLE
DGTS(4:0/17:0)	0.71482	-0.48436	0.0085169	2.0697	0.904354	STABLE	0.0224959448931116	STABLE
SM(d18:2/13:1)	1.4529	0.53891	0.0017713	2.7517	0.904072	STABLE	0.00582747218934911	STABLE
Cer[BS](d15:3/14:1)	0.56566	-0.82199	0.0015418	2.812	0.902038	STABLE	0.00517970271903323	STABLE
6-Phosphonoglucono-D-lactone	1.1045	0.14341	0.011871	1.9255	0.900979	STABLE	0.029798085778781	STABLE
CL 78:3	0.69185	-0.53147	0.0015718	2.8036	0.899172	STABLE	0.00526458313253012	STABLE
FAHFA(18:4/16:1)	0.58596	-0.77113	0.0032691	2.4856	0.897217	STABLE	0.00985159674796748	STABLE
PC 38:2	1.275	0.35051	0.001723	2.7637	0.896996	STABLE	0.00568538872403561	STABLE
1-Oleoyl-Sn-Glycero-3-Phosphocholine	1.1114	0.15243	0.0029143	2.5355	0.896693	STABLE	0.00894671208791209	STABLE
5-oxo-heneicosanoic acid	1.1287	0.17468	0.0034212	2.4658	0.895736	STABLE	0.0102268129032258	STABLE
7-Ketocholesterol	0.56641	-0.82007	0.0020998	2.6778	0.890705	STABLE	0.00674849017341041	STABLE
Licodione	0.69715	-0.52045	0.0016489	2.7828	0.883537	STABLE	0.00548975089820359	STABLE
Cer[NS](d14:3/25:1)	0.62394	-0.68052	0.0017075	2.7676	0.883343	STABLE	0.0056510119047619	STABLE
DG 34:8	1.1952	0.2573	0.0023257	2.6335	0.882073	STABLE	0.00730558870056497	STABLE
Lyso(18:0/0:0)	0.8594	-0.21859	0.0035189	2.4536	0.880404	STABLE	0.0104347114666667	STABLE
Cis-11,14-Eicosadienoic acid	0.69842	-0.51783	0.0041837	2.3784	0.875094	STABLE	0.0121787287958115	STABLE
Cryptogenin	1.1384	0.18702	0.0113	1.9469	0.870545	STABLE	0.0286195011337868	STABLE
PC(16:1e/19,20-EpDPE)	0.76553	-0.38546	0.0040594	2.3915	0.86957	STABLE	0.0118479076115486	STABLE
3,4-Dehydrothiomorpholine-3-carboxylate	0.68574	-0.54427	0.0024741	2.6066	0.868692	STABLE	0.00770644033613445	STABLE
D-Leucine	0.95191	-0.0711	0.0037917	2.4212	0.867391	STABLE	0.0111249878627968	STABLE
plasmenyl-PC 34:0	1.1691	0.22536	0.0023587	2.6273	0.863301	STABLE	0.0073883785915493	STABLE
Longifolonine	1.1428	0.19261	0.0021895	2.6596	0.86325	STABLE	0.00693653561253561	STABLE
Tiagabine	0.86642	-0.20686	0.0021892	2.6597	0.862343	STABLE	0.00693653561253561	STABLE
Lactose	1.3221	0.40278	0.0050495	2.2968	0.858552	STABLE	0.014360726342711	STABLE
27-Deoxy-5b-cyprinol	0.65525	-0.60988	0.0029268	2.5336	0.858294	STABLE	0.00894671208791209	STABLE
2,6-Dimethoxy-1,4-benzoquinone	1.68	0.74846	0.0053341	2.2729	0.854453	STABLE	0.0149750267002519	STABLE
Dihydroisolysergic acid II	0.59322	-0.75336	0.0021162	2.6744	0.853941	STABLE	0.00678159769452449	STABLE
Diltiazem	0.68147	-0.55327	0.01119	1.9512	0.852962	STABLE	0.0284093150684932	STABLE
Bis(2-ethylhexyl)-phthalate	0.75918	-0.39748	0.009213	2.0356	0.852614	STABLE	0.0239926370023419	STABLE
Cer[NS](d18:3/14:1)	0.49987	-1.0004	0.0053463	2.2719	0.849401	STABLE	0.0149750267002519	STABLE
4-Fluoromethamphetamine	1.2248	0.29258	0.0045696	2.3401	0.849248	STABLE	0.0130963793814433	STABLE
Taurodeoxycholic acid	0.73422	-0.44571	0.0086558	2.0627	0.847825	STABLE	0.0227547271867612	STABLE
PC(16:0/22:6(3Z,6Z,9Z,12Z,15Z,18))[U]	1.1547	0.20752	0.0031746	2.4983	0.846768	STABLE	0.00959281304347826	STABLE
lysoPC 20:2	1.113	0.15444	0.005565	2.2545	0.842164	STABLE	0.0154707	STABLE
Lipoxin D4	1.1909	0.25203	0.006482	2.1883	0.841396	STABLE	0.0177974913580247	STABLE
Cer[AS](d16:3/20:1)	0.72834	-0.45732	0.0029286	2.5333	0.838777	STABLE	0.00894671208791209	STABLE
Sulfoglycolithocholate	0.5825	-0.77967	0.0067079	2.1734	0.83818	STABLE	0.0183272353808354	STABLE
Assoanine	0.66871	-0.58055	0.0021465	2.6683	0.837767	STABLE	0.00685893103448276	STABLE
4-Dodecylphenol	0.71465	-0.48468	0.0069583	2.1575	0.832326	STABLE	0.0189647784313726	STABLE
11-HpODE	0.78832	-0.34314	0.0052404	2.2806	0.830243	STABLE	0.0147527210126582	STABLE
Maltol	0.80476	-0.31336	0.0045174	2.3451	0.828231	STABLE	0.0130138569948187	STABLE
LysoPG 9:0	0.59558	-0.74763	0.005236	2.281	0.826305	STABLE	0.0147527210126582	STABLE
Asn-Asp-OH	1.0593	0.083171	0.010401	1.9829	0.825743	STABLE	0.0265883034482759	STABLE
CL 70:3	1.3911	0.47624	0.0044922	2.3475	0.82248	STABLE	0.0129748737662338	STABLE
FAHFA(15:1/17:2)	0.69198	-0.5312	0.0035317	2.452	0.822163	STABLE	0.010444814893617	STABLE
FAHFA(22:4/14:1)	0.64137	-0.64076	0.00426	2.3706	0.821162	STABLE	0.0123684595300261	STABLE
S-(Phenylacetothiohydroximoyl)-L-cysteine	1.0893	0.12342	0.0092661	2.0331	0.819584	STABLE	0.0240671533799534	STABLE
Cer[AP](t17:2/18:2)	0.66331	-0.59226	0.0076768	2.1148	0.81935	STABLE	0.0205701243373494	STABLE
Cer[NS](d18:3/21:1)	0.77419	-0.36923	0.0040026	2.3977	0.819035	STABLE	0.0117128715789474	STABLE
2-aminophenol sulphate	0.82501	-0.27752	0.0073622	2.133	0.817073	STABLE	0.0198707922330097	STABLE
PE(14:0e/24:4)	0.68455	-0.54678	0.005467	2.2623	0.814924	STABLE	0.0152746331658291	STABLE
SM(d19:2/23:1)	1.089	0.123	0.015529	1.8089	0.814092	STABLE	0.0368979658119658	STABLE
DG(5:0/13:0)	1.1218	0.16584	0.0086053	2.0652	0.813845	STABLE	0.0226755772511848	STABLE
DG(15:1(9Z)/18:1(9Z)/0:0)[iso2]	0.60441	-0.72641	0.0075945	2.1195	0.811832	STABLE	0.0204481452784504	STABLE
PC 36:3	1.2845	0.36121	0.0079012	2.1023	0.810341	STABLE	0.0211205153846154	STABLE
PC 40:6	1.1761	0.23403	0.006511	2.1864	0.808056	STABLE	0.0178330837438424	STABLE
Cer_BS(d17:2/14:3)	0.6852	-0.54541	0.0037299	2.4283	0.806723	STABLE	0.0109726158730159	STABLE
Dihydrouracil	1.095	0.13088	0.014514	1.8382	0.805325	STABLE	0.0350860173913043	STABLE
1-Stearoylglycerophosphoglycerol	0.75281	-0.40964	0.0064041	2.1935	0.80351	STABLE	0.0176271267326733	STABLE
Cer[AS](d15:3/12:1)	0.74882	-0.41731	0.0036835	2.4337	0.802687	STABLE	0.0108648594164456	STABLE
2,4-dihydroxyheptadecyl acetate	1.0482	0.067864	0.0081543	2.0886	0.802476	STABLE	0.0215902742857143	STABLE
DG 32:5	0.67511	-0.5668	0.0079922	2.0973	0.800471	STABLE	0.0213125333333333	STABLE
Ethyl stearate	1.2501	0.32199	0.011468	1.9405	0.798245	STABLE	0.0288516199095023	STABLE
FA 18:2	0.72343	-0.46707	0.0072294	2.1409	0.797095	STABLE	0.0195598364963504	STABLE
N-Acetyltranylcypromine	0.80169	-0.31889	0.003434	2.4642	0.796541	STABLE	0.0102375549597855	STABLE
Mayolene-16	0.67339	-0.57049	0.0088908	2.0511	0.795336	STABLE	0.0232625167058824	STABLE
Cer[ADS](d15:0/20:1)	1.1326	0.17969	0.014025	1.8531	0.795012	STABLE	0.0342013157894737	STABLE
PC(22:6e/15:1)	1.1643	0.21952	0.0094349	2.0253	0.792103	STABLE	0.0242861314814815	STABLE
Pachyrrhizin	0.81525	-0.29468	0.0033017	2.4813	0.791886	STABLE	0.00992294702702703	STABLE
4-Hydroxycoumarin	1.0705	0.098233	0.014109	1.8505	0.787909	STABLE	0.0342559126637555	STABLE
PC(O-10:0/O-10:0)[U]	1.1526	0.2049	0.0052169	2.2826	0.78725	STABLE	0.0147527210126582	STABLE
Aspartyl-Asparagine	0.56052	-0.83516	0.0061378	2.212	0.786957	STABLE	0.0169360635235732	STABLE
DG(15:0/0:0/16:1n7)	0.76206	-0.39202	0.0098394	2.007	0.7863	STABLE	0.0252688517321016	STABLE
FAHFA(8:0/24:4)	0.69896	-0.51673	0.0058946	2.2295	0.784149	STABLE	0.0163054606965174	STABLE
plasmenyl-PE 38:4	0.69233	-0.53047	0.0076271	2.1176	0.783529	STABLE	0.0204863169082126	STABLE
SM(d22:1/14:1)	1.1233	0.16773	0.0055316	2.2572	0.777304	STABLE	0.0154163889724311	STABLE
SM(d19:2/16:1)	0.72824	-0.45751	0.0035068	2.4551	0.776008	STABLE	0.0104266352941176	STABLE
PG(6:0/8:0)	0.80842	-0.30681	0.013205	1.8793	0.775215	STABLE	0.0325956541019956	STABLE
LPA 21:2	1.1026	0.14093	0.010334	1.9857	0.774024	STABLE	0.0264778986175115	STABLE
plasmenyl-PC 18:0	1.08	0.11104	0.0070342	2.1528	0.773677	STABLE	0.0191247687041565	STABLE
Nonanoylcarnitine	1.3221	0.40281	0.011923	1.9236	0.772359	STABLE	0.0298612072072072	STABLE
FAHFA(18:2/22:3)	1.1158	0.15803	0.017367	1.7603	0.771505	STABLE	0.0404865911949686	STABLE
PC 33:1	1.072	0.10032	0.014611	1.8353	0.771174	STABLE	0.0352438872017354	STABLE
2,5-Dihydro-2,4,5-trimethylthiazole	1.2016	0.265	0.0092849	2.0322	0.7707	STABLE	0.0240671533799534	STABLE
2'-O-Methylisoliquiritigenin	0.80153	-0.31917	0.0055999	2.2518	0.770467	STABLE	0.0155288997506234	STABLE
Irinotecan	1.3186	0.39897	0.013018	1.8855	0.768251	STABLE	0.032240570155902	STABLE
Bovinic acid	0.58012	-0.78558	0.01322	1.8788	0.76659	STABLE	0.0325956541019956	STABLE
Isoferulic acid	1.3227	0.40349	0.015969	1.7967	0.765308	STABLE	0.0377819744680851	STABLE
CL 74:7	0.65455	-0.61142	0.013324	1.8754	0.764432	STABLE	0.0327793982300885	STABLE
PS(2:0/18:3)	1.4874	0.57283	0.01529	1.8156	0.76378	STABLE	0.036486008583691	STABLE
PC(14:1e/3:0)	1.171	0.22772	0.011127	1.9536	0.759399	STABLE	0.0283140137299771	STABLE
Prostaglandin F2a-d9	1.1128	0.15425	0.014393	1.8419	0.758801	STABLE	0.0348693159041394	STABLE
PI 18:1-18:0	0.99194	-0.011676	0.019766	1.7041	0.746828	STABLE	0.0450405573770492	STABLE
LysoPC(17:0/0:0)	1.1171	0.15971	0.0088786	2.0517	0.746361	STABLE	0.0232625167058824	STABLE
PE(16:0e/20:4)	0.70952	-0.49509	0.018454	1.7339	0.74594	STABLE	0.0424862277432712	STABLE
gamma-Nonanolactone	1.1547	0.20753	0.015833	1.8004	0.745455	STABLE	0.0375400767590618	STABLE
2,2-Dimethyl-3-(4-methoxyphenyl)-4-ethyl-2H-1-benzopyran-7-ol acetate	1.4133	0.49905	0.020404	1.6903	0.744891	STABLE	0.046304587755102	STABLE
Lidocaine	0.86384	-0.21116	0.0081546	2.0886	0.742357	STABLE	0.0215902742857143	STABLE
Kaempferide 5-glucoside-7-glucuronide	1.3643	0.4482	0.01636	1.7862	0.741127	STABLE	0.0383604884210526	STABLE
Glycitin	1.0857	0.11858	0.016005	1.7957	0.740266	STABLE	0.0377867515923567	STABLE
1-O-beta-D-Glucopyranosyl-2,3-di-O-(8-hexadecenoyl)glycerol	0.62042	-0.68869	0.018345	1.7365	0.739245	STABLE	0.0423229045643154	STABLE
PE(3:0/21:0)	1.1573	0.21076	0.020487	1.6885	0.738467	STABLE	0.0463982566191446	STABLE
4-Nitrocatechol	1.0528	0.074217	0.027518	1.5604	0.736425	STABLE	0.0597657	STABLE
Aminopentol	1.2329	0.30208	0.004998	2.3012	0.733625	STABLE	0.0142507076923077	STABLE
Withanolide	0.84329	-0.2459	0.012655	1.8977	0.731322	STABLE	0.0314115178571429	STABLE
13'-Hydroxy-alpha-tocopherol	1.226	0.29394	0.014109	1.8505	0.729627	STABLE	0.0342559126637555	STABLE
Ethchlorvynol	1.3039	0.38279	0.016894	1.7723	0.723482	STABLE	0.0394666554621849	STABLE
Dodecylamine	0.92804	-0.10774	0.0070862	2.1496	0.722959	STABLE	0.0192191570731707	STABLE
2-Oleoylglycerophosphocholine	1.2084	0.27313	0.0151	1.821	0.722742	STABLE	0.0361101075268817	STABLE
5-oxo-7-octenoic acid	0.58748	-0.76738	0.0030136	2.5209	0.722397	STABLE	0.00915607431693989	STABLE
Ectoine	1.1925	0.25399	0.02403	1.6193	0.72188	STABLE	0.0535498196392786	STABLE
PC 32:2	1.1482	0.1994	0.017404	1.7594	0.72178	STABLE	0.0404879665271967	STABLE
PC(3:1(2E)/0:0)[U]	1.2696	0.34434	0.0050867	2.2936	0.721627	STABLE	0.0144296183673469	STABLE
Glycocholic acid	0.66861	-0.58076	0.012221	1.9129	0.721261	STABLE	0.0304702959641256	STABLE
Contignasterol	1.2179	0.28439	0.01627	1.7886	0.719091	STABLE	0.0382499788583509	STABLE
FAHFA(22:4/11:0)	0.57274	-0.80405	0.017861	1.7481	0.718727	STABLE	0.0413779833333333	STABLE
Cer[NS](d14:3/18:0)	0.49135	-1.0252	0.016386	1.7855	0.717301	STABLE	0.0383604884210526	STABLE
Diepomuricanin A	0.7446	-0.42545	0.009355	2.029	0.715821	STABLE	0.0241924651162791	STABLE
CerP(d18:0/16:0)	1.3822	0.46695	0.0094288	2.0255	0.715714	STABLE	0.0242861314814815	STABLE
Theasapogenol A	0.87275	-0.19636	0.026994	1.5687	0.713903	STABLE	0.0588575058823529	STABLE
17-phenyl trinor Prostaglandin E2 serinol amide	1.0955	0.13157	0.026467	1.5773	0.713799	STABLE	0.0580450866141732	STABLE
5'-Butyrylphosphoinosine	1.0542	0.076201	0.034854	1.4577	0.71377	STABLE	0.0734046363636364	STABLE
2(3H)-Benzothiazolethione	1.017	0.024266	0.040802	1.3893	0.713567	STABLE	0.083711852398524	STABLE
DG 36:6	1.2063	0.27065	0.01135	1.945	0.712044	STABLE	0.0286195011337868	STABLE
FAHFA(14:1/22:2)	0.67073	-0.57619	0.015025	1.8232	0.710126	STABLE	0.0360081896551724	STABLE
Epiandrosterone sulfate	0.57332	-0.80258	0.0091074	2.0406	0.708504	STABLE	0.0237733070422535	STABLE
Murocholic acid	0.58808	-0.76591	0.030197	1.52	0.705045	STABLE	0.0646995452793834	STABLE
2-Ethylacrylylcarnitine	1.2539	0.32641	0.014886	1.8272	0.703414	STABLE	0.035752120950324	STABLE
plasmenyl-PC 38:3	1.2977	0.37594	0.019157	1.7177	0.703005	STABLE	0.0437424722792608	STABLE
16-Feruloyloxypalmitic acid	1.396	0.48134	0.010618	1.974	0.7005	STABLE	0.0270807706422018	STABLE
PC(13:0/18:0)	1.0297	0.04225	0.012163	1.915	0.699582	STABLE	0.0303938337078652	STABLE
Phosphodimethylethanolamine	1.636	0.71021	0.0080888	2.0921	0.699006	STABLE	0.0215185301435407	STABLE
lysoPE 18:2	1.2701	0.34499	0.011349	1.945	0.698557	STABLE	0.0286195011337868	STABLE
D-Phenylalanine	1.0807	0.11196	0.013932	1.856	0.69558	STABLE	0.0340491956043956	STABLE
SM(d15:1/16:1)	1.038	0.053802	0.036374	1.4392	0.694488	STABLE	0.0758872195121951	STABLE
plasmenyl-PC 38:1	1.2691	0.34376	0.021568	1.6662	0.691814	STABLE	0.04864830831643	STABLE
Lotaustralin	0.88671	-0.17346	0.017907	1.747	0.691667	STABLE	0.0413983035343035	STABLE
Cer[BS](d19:3/16:1)	0.70694	-0.50034	0.025613	1.5915	0.69096	STABLE	0.0563993188118812	STABLE
5-Hydroxytryptophan	1.0986	0.1357	0.03609	1.4426	0.690848	STABLE	0.0756828872180451	STABLE
Cer[NS](d19:3/18:2)	0.59721	-0.74369	0.044006	1.3565	0.690586	STABLE	0.0896239413919414	STABLE
3-hydroxyundecanoyl carnitine	1.0696	0.097052	0.032031	1.4944	0.68821	STABLE	0.0683655892514395	STABLE
LysoPE(0:0/18:2(9Z,12Z))	0.82377	-0.27968	0.02081	1.6817	0.687763	STABLE	0.0470339837398374	STABLE
plasmenyl-PC 33:1	1.0469	0.066178	0.018562	1.7314	0.686634	STABLE	0.0425586474226804	STABLE
PI 36:4	0.7356	-0.443	0.019019	1.7208	0.686204	STABLE	0.0435167242798354	STABLE
PI 38:6	0.70362	-0.50714	0.01262	1.8989	0.684889	STABLE	0.0313947203579418	STABLE
Calcidiol	1.1412	0.1905	0.038367	1.416	0.678882	STABLE	0.0794489832402235	STABLE
Cis-8,11,14-Eicosatrienoic acid	0.87768	-0.18823	0.013931	1.856	0.676778	STABLE	0.0340491956043956	STABLE
(R)-3-((R)-3-Hydroxybutanoyloxy)butanoate	1.434	0.52003	0.022152	1.6546	0.676122	STABLE	0.0498644210526316	STABLE
CL 74:3	0.62689	-0.67372	0.024293	1.6145	0.675494	STABLE	0.0539952574850299	STABLE
MG 18:2	0.85044	-0.23371	0.02442	1.6123	0.675315	STABLE	0.0540937051792829	STABLE
Docosahexaenoic Acid ethyl ester	1.2359	0.30557	0.020374	1.6909	0.673554	STABLE	0.046304587755102	STABLE
Cer[AS](d17:3/18:2)	0.69746	-0.51982	0.023733	1.6247	0.672975	STABLE	0.0529941686746988	STABLE
SQDG 26:7	0.9739	-0.03816	0.060913	1.2153	0.672597	STABLE	0.116784924137931	STABLE
Se-Methylselenomethionine	1.2623	0.33611	0.044525	1.3514	0.67135	STABLE	0.0905151736745887	STABLE
PC 38:6	1.0321	0.045534	0.01382	1.8595	0.668723	STABLE	0.033924591611479	STABLE
Cer[AS](d19:3/14:1)	0.61299	-0.70606	0.024327	1.6139	0.664705	STABLE	0.0539952574850299	STABLE
Orlistat (Alli, Xenical)	0.74229	-0.42994	0.023262	1.6334	0.663989	STABLE	0.0521519032258064	STABLE
Pro-Leu	1.0595	0.083421	0.056039	1.2515	0.66046	STABLE	0.109517342706503	STABLE
PC 36:1	1.212	0.27738	0.036208	1.4412	0.658424	STABLE	0.0756828872180451	STABLE
Cer[NS](d22:3/12:1)	0.65108	-0.6191	0.022757	1.6429	0.658352	STABLE	0.051122795959596	STABLE
PC 39:8	0.75906	-0.39772	0.024958	1.6028	0.65489	STABLE	0.0550660634920635	STABLE
PC(10:0/24:0)	1.1525	0.20474	0.05882	1.2305	0.654518	STABLE	0.113752765217391	STABLE
Cer[NS](d14:3/14:0)	0.70799	-0.4982	0.033201	1.4789	0.652791	STABLE	0.070433020952381	STABLE
Cer[AP](t19:2/14:1)	0.68064	-0.55503	0.027486	1.5609	0.647041	STABLE	0.0597657	STABLE
Progesterone	1.1572	0.2106	0.028716	1.5419	0.646229	STABLE	0.0621248871595331	STABLE
PS 40:6	0.43512	-1.2005	0.051885	1.285	0.644918	STABLE	0.10284513368984	STABLE
Imazaquin	1.0573	0.080357	0.059708	1.224	0.641365	STABLE	0.11487075432526	STABLE
L-Tryptophan	0.85551	-0.22514	0.037634	1.4244	0.640883	STABLE	0.0780765074626866	STABLE
6-Deoxocastasterone	0.45135	-1.1477	0.04692	1.3286	0.640383	STABLE	0.0948637090909091	STABLE
Cer[AP](t15:1/20:2)	0.65885	-0.60197	0.041002	1.3872	0.640356	STABLE	0.0839672633517495	STABLE
(R)C(S)S-Alliin	1.9142	0.93677	0.015483	1.8101	0.635893	STABLE	0.036867443254818	STABLE
Pseudouridine	0.87735	-0.18878	0.017744	1.7509	0.635853	STABLE	0.041192751565762	STABLE
Cer[AP](t24:2/16:2)	0.85246	-0.2303	0.023474	1.6294	0.635081	STABLE	0.0525213038229376	STABLE
GlcADG(13:1/20:5)	1.5289	0.61253	0.026517	1.5765	0.634809	STABLE	0.0580450866141732	STABLE
PC(16:0/22:6(4E,7E,10E,13E,16E,19E))	1.0313	0.044473	0.018513	1.7325	0.634809	STABLE	0.042534	STABLE
Cer[NS](d15:3/18:2)	0.7535	-0.40832	0.032282	1.491	0.633565	STABLE	0.0687693180076628	STABLE
2-tetracosanamidoethanesulfonic acid	0.66894	-0.58006	0.016213	1.7901	0.630065	STABLE	0.0381967288135593	STABLE
Thiomorpholine 3-carboxylate	1.2436	0.31455	0.046618	1.3314	0.628571	STABLE	0.0944248014571949	STABLE
FAHFA(22:3/10:0)	0.85068	-0.23332	0.029474	1.5306	0.627939	STABLE	0.0636409475728155	STABLE
1-O-Sinapoyl-beta-D-glucose	0.76913	-0.3787	0.014803	1.8296	0.6259	STABLE	0.0356297316017316	STABLE
L-Targinine	1.1334	0.18067	0.067392	1.1714	0.62589	STABLE	0.128321753424658	STABLE
Jasmonic acid	0.69348	-0.52808	0.033253	1.4782	0.624137	STABLE	0.070433020952381	STABLE
Cathenamine	1.1232	0.16766	0.048236	1.3166	0.623133	STABLE	0.0971710724637681	STABLE
1,3Z,6Z,9Z-Eicosatetraene	1.3711	0.45531	0.036171	1.4416	0.622868	STABLE	0.0756828872180451	STABLE
PC(16:0/18:2(9E,12E))	0.69628	-0.52225	0.047708	1.3214	0.621871	STABLE	0.0962818439201452	STABLE
3-Hydroxy-5, 8-tetradecadiencarnitine	1.1004	0.13805	0.08123	1.0903	0.620884	STABLE	0.149549271523179	STABLE
2-Hexyldecanoic acid	0.85508	-0.22586	0.039985	1.3981	0.619491	STABLE	0.0823394814814815	STABLE
lysoDGTS 25:4	1.0339	0.048058	0.027809	1.5558	0.618916	STABLE	0.0602799376218324	STABLE
2-methylbacteriohopane-32,33,34,35-tetrol	0.71404	-0.48592	0.039607	1.4022	0.614805	STABLE	0.081864282527881	STABLE
DL-Norleucine	1.057	0.079997	0.092109	1.0357	0.612659	STABLE	0.166274688311688	STABLE
MG 20:5	1.087	0.12038	0.099251	1.0033	0.612288	STABLE	0.176587	STABLE
Dillapiol	1.6885	0.75572	0.049556	1.3049	0.611559	STABLE	0.099112	STABLE
Aniflorine	0.88524	-0.17586	0.040313	1.3946	0.611092	STABLE	0.0828614713493531	STABLE
p-Tolyl Sulfate	0.65604	-0.60815	0.05223	1.2821	0.610723	STABLE	0.103344768683274	STABLE
PC 40:5	1.0794	0.11024	0.055864	1.2529	0.610314	STABLE	0.109367549295775	STABLE
DG(6:0/15:1)	1.2014	0.26467	0.095282	1.021	0.609906	STABLE	0.170617687600644	STABLE
3-ethylphenyl Sulfate	1.0861	0.11916	0.03352	1.4747	0.608238	STABLE	0.0708635741444867	STABLE
N-(2-Furoyl)glycine	1.1544	0.20712	0.039777	1.4004	0.603633	STABLE	0.0820631243042672	STABLE
11Z-Octadecenylcarnitine	1.0733	0.10199	0.084804	1.0716	0.603188	STABLE	0.155102052631579	STABLE
Guanine	0.90543	-0.14333	0.035396	1.451	0.602613	STABLE	0.074405202268431	STABLE
FAHFA 16:0/22:3	1.3398	0.42202	0.026274	1.5805	0.597253	STABLE	0.0577404901185771	STABLE
3-Methylamino-L-alanine	0.85426	-0.22726	0.055362	1.2568	0.596586	STABLE	0.108575915343915	STABLE
5-(12-Heptadecenyl)-1,3-benzenediol	1.0912	0.12591	0.071368	1.1465	0.593885	STABLE	0.134282937394247	STABLE
L(+)-Ornithine	1.0941	0.1297	0.058171	1.2353	0.593192	STABLE	0.112693644599303	STABLE
trans-9-Octadecenoic acid	0.70258	-0.50926	0.029633	1.5282	0.590681	STABLE	0.0638602635658915	STABLE
Buddledin A	0.90782	-0.13953	0.041132	1.3858	0.588508	STABLE	0.0840786470588235	STABLE
plasmenyl-PC 36:3	1.0778	0.10814	0.049144	1.3085	0.587615	STABLE	0.0988212079566003	STABLE
PE 16:0-22:4	0.72372	-0.46649	0.068927	1.1616	0.585799	STABLE	0.131020211965812	STABLE
PC(14:0/11:0)[U]	1.2514	0.32354	0.026604	1.5751	0.585544	STABLE	0.058121115913556	STABLE
Cer[AS](d19:3/12:1)	0.66835	-0.58132	0.029839	1.5252	0.582712	STABLE	0.0641798220502901	STABLE
PA 47:6	0.86123	-0.21553	0.049323	1.3069	0.581302	STABLE	0.0990021227436823	STABLE
3alpha,7alpha-Dihydroxycoprostanic acid	0.70151	-0.51146	0.06909	1.1606	0.580314	STABLE	0.131105938566553	STABLE
3-hydroxy-N-(2-oxooxolan-3-yl)dodecanamide	1.1894	0.25028	0.075943	1.1195	0.57824	STABLE	0.141454968174204	STABLE
N-[(Tert-butoxy)carbonyl]-L-tryptophan	1.0865	0.1197	0.086573	1.0626	0.577713	STABLE	0.157560026186579	STABLE
PG 14:0	1.3345	0.41634	0.07201	1.1426	0.577073	STABLE	0.135262027027027	STABLE
Indoline	1.1192	0.16247	0.037303	1.4283	0.576931	STABLE	0.0775344598130841	STABLE
Encainide	0.80892	-0.30593	0.029968	1.5233	0.574516	STABLE	0.0643328494208494	STABLE
5-Methylthioribose 1-phosphate	0.88992	-0.16826	0.055081	1.259	0.574	STABLE	0.108215674911661	STABLE
DL-Valine	0.88017	-0.18414	0.056589	1.2473	0.573555	STABLE	0.110398189473684	STABLE
Nervonic acid	0.83619	-0.25809	0.024643	1.6083	0.572151	STABLE	0.0544791570576541	STABLE
Phenol sulphate	0.76405	-0.38826	0.033071	1.4806	0.571525	STABLE	0.0703153957934991	STABLE
(all-E)-3,5,7-Tridecatriene-9,11-diyn-1-ol	1.0635	0.088861	0.08115	1.0907	0.57054	STABLE	0.149549271523179	STABLE
SM(d24:0/16:1)	1.1024	0.14061	0.034412	1.4633	0.56996	STABLE	0.0726112789373814	STABLE
6-Methylaminopurine arabinoside	1.1361	0.18407	0.070691	1.1506	0.569175	STABLE	0.133234562711864	STABLE
Riboflavin B2	0.61554	-0.70008	0.050648	1.2954	0.568925	STABLE	0.100932931899642	STABLE
7beta,12beta-Dihydroxy-5beta-cholan-24-oic acid	0.56834	-0.81517	0.057112	1.2433	0.56774	STABLE	0.111028923076923	STABLE
12,13-EpOME	0.66756	-0.58303	0.069465	1.1582	0.567561	STABLE	0.131369183673469	STABLE
2-Hydroxy cinnamic acid	1.1389	0.18764	0.062592	1.2035	0.565606	STABLE	0.119797425129088	STABLE
Raubasine	0.68499	-0.54585	0.049516	1.3053	0.564763	STABLE	0.099112	STABLE
Cer[NP](t21:1/16:0)	0.80815	-0.3073	0.036593	1.4366	0.562452	STABLE	0.0762011535580524	STABLE
Penigequinolones A and B (diastereomers)	0.64397	-0.63494	0.045811	1.339	0.560403	STABLE	0.0929595474452555	STABLE
D-Glutamine	1.0518	0.072807	0.095697	1.0191	0.560046	STABLE	0.171085311897106	STABLE
CL 74:5	0.69868	-0.51729	0.12019	0.92013	0.558903	STABLE	0.209484764890282	STABLE
Homocysteine	1.084	0.11641	0.095208	1.0213	0.554811	STABLE	0.170617687600644	STABLE
PC 38:4	1.03	0.042594	0.069606	1.1574	0.554455	STABLE	0.131412346349745	STABLE
Trihydroxycoprostanoic acid	0.84308	-0.24626	0.042668	1.3699	0.554026	STABLE	0.0870583779816514	STABLE
SM(d16:3/20:2)	0.72228	-0.46938	0.079232	1.1011	0.552035	STABLE	0.14708845409015	STABLE
Vicenistatin	0.87147	-0.19848	0.080273	1.0954	0.551916	STABLE	0.148772626666667	STABLE
3-O-Acetylepisamarcandin	1.1084	0.14853	0.060773	1.2163	0.551328	STABLE	0.116717747841105	STABLE
Carboxyltolmetin Diglucuronide	1.3051	0.38411	0.12287	0.91056	0.550753	STABLE	0.212490575427683	STABLE
Bufadienolide	1.3471	0.42989	0.05956	1.225	0.550399	STABLE	0.114784610051993	STABLE
(9Z)-(7S,8S)-Dihydroxyoctadecenoic acid	0.52759	-0.9225	0.087213	1.0594	0.549857	STABLE	0.158465450980392	STABLE
3-Hydroxyisovalerylcarnitine	1.1354	0.18322	0.053326	1.2731	0.546223	STABLE	0.105325953818828	STABLE
Cyanazine	1.3544	0.4377	0.1024	0.98969	0.546049	STABLE	0.181608931419458	STABLE
DG(12:0/20:5(5Z,8Z,11Z,14Z,17Z)/0:0)[iso2]	0.9893	-0.015521	0.16809	0.77445	0.544561	STABLE	0.270500839363242	STABLE
Isopimpinellin	0.39018	-1.3578	0.050834	1.2938	0.543737	STABLE	0.101122375670841	STABLE
PC 32:1	1.0024	0.0034344	0.094409	1.025	0.543016	STABLE	0.169600659127625	STABLE
GameXPeptide D	1.1072	0.14695	0.14366	0.84268	0.542314	STABLE	0.239588485757121	STABLE
3-Methylbenzyl alcolhol	1.0837	0.11595	0.093456	1.0294	0.542163	STABLE	0.168160310679612	STABLE
Glycerophosphocholine	1.1503	0.20202	0.056729	1.2462	0.540755	STABLE	0.110477492119089	STABLE
(-)-Ormosanine	0.68753	-0.5405	0.12419	0.90592	0.540383	STABLE	0.213445564142195	STABLE
Dihydronaringenin-O-sulphate	0.66698	-0.58427	0.063269	1.1988	0.538596	STABLE	0.120885099656357	STABLE
L-2,4-diaminobutyric acid	1.0741	0.10307	0.086245	1.0643	0.531139	STABLE	0.157220393442623	STABLE
Neurosporaxanthin	0.71639	-0.48118	0.13252	0.87772	0.529755	STABLE	0.225669586523737	STABLE
1-Hexadecylamine	1.1414	0.19076	0.06503	1.1869	0.529057	STABLE	0.124036638078902	STABLE
PC(16:0/20:4(5E,8E,11E,14E))	1.105	0.14406	0.054193	1.2661	0.527354	STABLE	0.106848609929078	STABLE
Tolylacetonitrile	1.0345	0.04891	0.12191	0.91396	0.52682	STABLE	0.21148785046729	STABLE
PE 38:3	0.63112	-0.664	0.051812	1.2856	0.526459	STABLE	0.10284513368984	STABLE
C(22:6e/13:1)	0.78729	-0.34503	0.076227	1.1179	0.524648	STABLE	0.141746528428094	STABLE
12-epi-Scalaradial	1.2646	0.33871	0.17467	0.75778	0.524539	STABLE	0.27987469740634	STABLE
PA 28:5	0.55292	-0.85486	0.030786	1.5116	0.524123	STABLE	0.0658346769230769	STABLE
Pregnenolone	1.1415	0.19096	0.13704	0.86315	0.523937	STABLE	0.230194078549849	STABLE
delta-Tocotrienol	1.1281	0.1739	0.17861	0.7481	0.520959	STABLE	0.284140658082976	STABLE
SM(d14:0/20:1)	0.93424	-0.098132	0.075649	1.1212	0.52066	STABLE	0.141143771812081	STABLE
Esmolol	1.047	0.066269	0.16168	0.79135	0.517989	STABLE	0.263233030746706	STABLE
5-(3E-Pentenyl)tetrahydro-2-oxo-3-furancarboxylic acid	0.97413	-0.037811	0.13763	0.8613	0.51704	STABLE	0.230836440422323	STABLE
trans-Vaccenic acid	1.2176	0.28405	0.069358	1.1589	0.51585	STABLE	0.131369183673469	STABLE
PA(12:0/19:0)	1.2427	0.31346	0.05902	1.229	0.514747	STABLE	0.113941388888889	STABLE
Cer[AP](t20:2/20:2)	0.8692	-0.20225	0.092326	1.0347	0.513622	STABLE	0.166396291734198	STABLE
PC 35:2	1.1483	0.19945	0.13347	0.87462	0.513063	STABLE	0.226242070015221	STABLE
Tranexamic Acid	0.84443	-0.24395	0.15943	0.79742	0.512802	STABLE	0.260731294117647	STABLE
Oleic acid methyl ester	0.57329	-0.80267	0.05451	1.2635	0.512522	STABLE	0.107283398230089	STABLE
Marmesin	0.90182	-0.14909	0.050344	1.2981	0.512014	STABLE	0.100507231597846	STABLE
Negletein 6-[rhamnosyl-(1->2)-fucoside]	0.93445	-0.097818	0.083317	1.0793	0.505947	STABLE	0.152885320132013	STABLE
SM(d22:0/12:0)	0.80233	-0.31774	0.057327	1.2416	0.504949	STABLE	0.111252397905759	STABLE
lysoPC(16:1(9E)/0:0)	1.0772	0.10724	0.11262	0.94838	0.502049	STABLE	0.197288062992126	STABLE
PI(18:2/22:5)	0.74928	-0.41643	0.084355	1.0739	0.498531	STABLE	0.154535024711697	STABLE
Undecanoylcarnitine	1.3004	0.37896	0.13188	0.87983	0.497349	STABLE	0.224924171779141	STABLE
PS 34:0	0.68103	-0.5542	0.14871	0.82767	0.495275	STABLE	0.246711535022355	STABLE
13-Cis-Acitretin	0.84028	-0.25106	0.085869	1.0662	0.495075	STABLE	0.156792	STABLE
3beta-Hydroxypregn-5-en-20-one sulfate	1.074	0.10304	0.080487	1.0943	0.491688	STABLE	0.148921038269551	STABLE
Caffeic acid 4-O-glucuronide	1.0421	0.059468	0.13688	0.86365	0.489727	STABLE	0.230194078549849	STABLE
PC(18:5e/17:2)	0.96521	-0.051091	0.072936	1.1371	0.489057	STABLE	0.136770374367622	STABLE
PI(12:0/24:0)	0.86696	-0.20596	0.20003	0.6989	0.488049	STABLE	0.308079445983379	STABLE
GlcADG(22:3/20:5)	1.1416	0.1911	0.081668	1.0879	0.48783	STABLE	0.150107133884298	STABLE
Fructosamine	1.0217	0.030918	0.17244	0.76335	0.48665	STABLE	0.27670025974026	STABLE
L-Homoserine	1.0747	0.10399	0.15983	0.79635	0.486524	STABLE	0.260985256975037	STABLE
2-methyl-32,35-anhydrobacteriohopanetetrol	0.66981	-0.57817	0.096937	1.0135	0.485042	STABLE	0.173023987158909	STABLE
5beta-Cholestane-3alpha,7alpha,12alpha-triol	0.57082	-0.80889	0.12663	0.89747	0.48498	STABLE	0.216968505392912	STABLE
5-Phenyl-1,3-oxazinane-2,4-dione	1.0479	0.067553	0.13576	0.86722	0.483978	STABLE	0.22885296969697	STABLE
1-(beta-D-Ribofuranosyl)-1,4-dihydronicotinamide	1.0646	0.090327	0.16155	0.79171	0.483542	STABLE	0.263233030746706	STABLE
3alpha,4,7,7alpha-Tetrahydro-1H-isoindole-1,3(2H)-dione	1.0844	0.1169	0.12602	0.89957	0.483039	STABLE	0.216256543209877	STABLE
Lithospermic acid	1.341	0.42335	0.089297	1.0492	0.482283	STABLE	0.161460591869919	STABLE
3-Methylindole	1.0374	0.052979	0.1497	0.82478	0.479438	STABLE	0.247717857142857	STABLE
L-Histidine	0.92936	-0.10569	0.12056	0.9188	0.477921	STABLE	0.209595	STABLE
PE(20:5e/20:1)	0.73212	-0.44985	0.103	0.98714	0.47688	STABLE	0.182092209856916	STABLE
Tetracenomycin F2	1.0325	0.046136	0.1568	0.80467	0.476757	STABLE	0.258075982274742	STABLE
plasmenyl-PC 31:0	1.0629	0.087992	0.081025	1.0914	0.47137	STABLE	0.149549271523179	STABLE
Docosahexaenoic acid	0.63653	-0.65169	0.12393	0.90682	0.469882	STABLE	0.213328421052632	STABLE
3beta,12beta-Dihydroxy-5alpha-cholan-24-oic acid	0.76753	-0.3817	0.088208	1.0545	0.467849	STABLE	0.160011902120718	STABLE
5,6-Dihydroxyprostaglandin F1a	0.78156	-0.35558	0.17526	0.75632	0.466617	STABLE	0.280416	STABLE
Eremosulphoxinolide A	0.80027	-0.32144	0.16279	0.78838	0.466193	STABLE	0.264652748538012	STABLE
D-Tagatose	0.77744	-0.36319	0.10296	0.98733	0.465425	STABLE	0.182092209856916	STABLE
alpha-linolenic acid	0.88193	-0.18126	0.11355	0.94483	0.465042	STABLE	0.198533962264151	STABLE
FAHFA(4:0/22:2)	0.74256	-0.42943	0.075321	1.1231	0.463606	STABLE	0.140767986554622	STABLE
PC(16:0/0:0)[rac]	1.124	0.16863	0.12063	0.91855	0.460959	STABLE	0.209595	STABLE
N-Glycosyl-L-asparagine	1.072	0.10024	0.13278	0.87687	0.460433	STABLE	0.225766605504587	STABLE
Malvalic acid	0.64936	-0.62291	0.12684	0.89674	0.459905	STABLE	0.216993969230769	STABLE
1-Isothiocyanato-2-(methylthio)ethane	1.0661	0.09232	0.25155	0.59937	0.456949	STABLE	0.371478884462151	STABLE
Fagomine	0.79169	-0.33699	0.074198	1.1296	0.455866	STABLE	0.138902653198653	STABLE
Artonin Q	0.8935	-0.16246	0.12342	0.90862	0.455509	STABLE	0.213110310559006	STABLE
3-Ethoxyandrosta-3,5-dien-17beta-ol propanoate	1.3146	0.3946	0.13015	0.88557	0.455431	STABLE	0.222314592933948	STABLE
N1-Methyl-2-pyridone-5-carboxamide	0.79373	-0.33328	0.10858	0.96423	0.455291	STABLE	0.191348589540412	STABLE
Aspartame	1.0699	0.09741	0.14371	0.8425	0.454866	STABLE	0.239588485757121	STABLE
5-Acetoxypalisadin-B	1.1353	0.18311	0.19539	0.70909	0.453467	STABLE	0.303454860335196	STABLE
SM(d16:1/24:1(15Z))	1.0065	0.0093006	0.18819	0.7254	0.45318	STABLE	0.296774844192635	STABLE
PC(10:0/22:0)	1.0152	0.021776	0.20954	0.67874	0.452949	STABLE	0.320506850068776	STABLE
2-Phenylethanol	1.0813	0.11273	0.14418	0.84108	0.451593	STABLE	0.240012215568862	STABLE
PE(22:3e/4:0)	0.82461	-0.27822	0.088449	1.0533	0.451206	STABLE	0.160187765472313	STABLE
Glycidyl stearate	0.885	-0.17625	0.19641	0.70684	0.450187	STABLE	0.30418930362117	STABLE
ortho-Chlorophenylpiperazine	0.91292	-0.13144	0.11134	0.95335	0.445563	STABLE	0.195592543443918	STABLE
Allopurinol	0.97571	-0.035469	0.10159	0.99313	0.44453	STABLE	0.180460191693291	STABLE
DL-2-Aminooctanoic acid	0.90114	-0.15017	0.12376	0.90741	0.442796	STABLE	0.213328421052632	STABLE
Cyclo(deltaAla-L-Val)	1.0897	0.12389	0.13352	0.87446	0.442528	STABLE	0.226242070015221	STABLE
Propionyl-L-carnitine	0.92449	-0.11327	0.15015	0.82347	0.440586	STABLE	0.248093313521545	STABLE
Cer[NS](d16:3/18:2)	0.75737	-0.40092	0.1221	0.91327	0.437853	STABLE	0.21148785046729	STABLE
Hymenoflorin	1.0604	0.084573	0.13367	0.87396	0.434126	STABLE	0.226242070015221	STABLE
2-Hexenoylcarnitine	1.1557	0.20872	0.19354	0.71322	0.432111	STABLE	0.301939971949509	STABLE
22(S)-Hydroxycholesterol	0.56575	-0.82177	0.15788	0.80168	0.431987	STABLE	0.258941828908555	STABLE
plasmenyl-PC 34:1	1.2304	0.29913	0.11026	0.95759	0.43015	STABLE	0.194001772151899	STABLE
Inosine	0.85733	-0.22207	0.11266	0.94822	0.429106	STABLE	0.197288062992126	STABLE
N-Acetylglutamine	1.6064	0.68379	0.17967	0.74553	0.427932	STABLE	0.285011469329529	STABLE
PC(O-16:0/3:1(2E))	1.0624	0.087282	0.16765	0.77561	0.427845	STABLE	0.270500839363242	STABLE
Veratrosine	0.84483	-0.24326	0.21496	0.66763	0.426546	STABLE	0.326997975376197	STABLE
DL-Proline	0.92069	-0.11922	0.11796	0.92826	0.424162	STABLE	0.205920753532182	STABLE
9alpha-Fluoro-16alpha-hydroxyhydrocortisone	1.0695	0.096871	0.14834	0.82874	0.42367	STABLE	0.246568131539611	STABLE
DG 34:6	1.1165	0.15893	0.13913	0.85658	0.422589	STABLE	0.233000843373494	STABLE
Fluconazole	0.9222	-0.11685	0.19602	0.70771	0.419808	STABLE	0.30400870292887	STABLE
2-Deoxy-D-galactose	0.73702	-0.44022	0.13395	0.87307	0.41889	STABLE	0.226371428571429	STABLE
FAHFA(18:2/3:0)	0.68088	-0.55454	0.28303	0.54817	0.418101	STABLE	0.409803854166667	STABLE
PI 38:4	1.1717	0.22856	0.1792	0.74666	0.417911	STABLE	0.284672	STABLE
PC(18:1(9Z)/18:1(9Z))	0.82299	-0.28106	0.10462	0.98039	0.417391	STABLE	0.184662603174603	STABLE
4-Cholesten-3-One	0.87815	-0.18747	0.13583	0.86699	0.417148	STABLE	0.22885296969697	STABLE
(9S,10E,12Z,15Z)-9-Hydroxy-10,12,15-octadecatrienoic acid	0.68308	-0.54987	0.17715	0.75166	0.416618	STABLE	0.282970544412607	STABLE
Palmitic acid	0.78286	-0.35318	0.17751	0.75077	0.416446	STABLE	0.282970544412607	STABLE
N4-Acetylcytidine	1.0098	0.014074	0.23062	0.63711	0.41639	STABLE	0.346100620782726	STABLE
FAHFA(22:4/20:1)	0.83827	-0.25452	0.097946	1.009	0.416142	STABLE	0.174544794871795	STABLE
Indane	1.0666	0.093057	0.2083	0.68132	0.412964	STABLE	0.319489103448276	STABLE
2,3-Dimethylsuccinic Acid	1.1765	0.23456	0.19493	0.71011	0.412746	STABLE	0.30316386013986	STABLE
Hypoxanthine	1.0342	0.048541	0.28406	0.54658	0.411876	STABLE	0.410760364109233	STABLE
LysoDGTS 14:0	1.0771	0.10722	0.19109	0.71876	0.41092	STABLE	0.300130056497175	STABLE
plasmenyl-PC 36:2	1.1624	0.21715	0.16472	0.78326	0.409436	STABLE	0.26678288209607	STABLE
alpha-Fluoro-beta-ureidopropionic acid	0.92232	-0.11666	0.15292	0.81553	0.408719	STABLE	0.2522953115727	STABLE
plasmenyl-PC 28:0	0.8758	-0.19133	0.15704	0.804	0.407252	STABLE	0.258075982274742	STABLE
Sphingosine-1-phosphate	0.93183	-0.10186	0.16359	0.78624	0.40715	STABLE	0.265565080291971	STABLE
gamma-Linolenic acid	0.83861	-0.25392	0.18386	0.73552	0.40468	STABLE	0.290828335704125	STABLE
SM(d18:3/15:1)	0.67489	-0.56727	0.27972	0.55327	0.401721	STABLE	0.406599529411765	STABLE
gamma-Glutamylleucine	1.1423	0.19191	0.1936	0.71309	0.400751	STABLE	0.301939971949509	STABLE
Mayolene-18	0.9246	-0.1131	0.17762	0.75051	0.398407	STABLE	0.282970544412607	STABLE
Cer[BS](d17:3/18:2)	0.699	-0.51664	0.16809	0.77446	0.398054	STABLE	0.270500839363242	STABLE
PI(8:0/26:1)	0.71823	-0.47749	0.23153	0.63539	0.397221	STABLE	0.346982964959569	STABLE
FAHFA(18:1/18:3)	1.1421	0.19168	0.18842	0.72488	0.395878	STABLE	0.296774844192635	STABLE
2-Ethyl-1-hexanol sulfate	0.74975	-0.41551	0.22256	0.65254	0.391264	STABLE	0.337175367847411	STABLE
(S)-5-Amino-3-oxohexanoate	0.81191	-0.30061	0.21336	0.67089	0.389983	STABLE	0.325454485596708	STABLE
35-aminobacteriohopane-30,31,32,33,34-pentol	0.76212	-0.3919	0.19292	0.71462	0.387841	STABLE	0.301725794655415	STABLE
PE(18:4e/19:1)	0.69926	-0.5161	0.21424	0.6691	0.387265	STABLE	0.326349150684932	STABLE
PC 34:1	0.84118	-0.24951	0.15712	0.80376	0.386892	STABLE	0.258075982274742	STABLE
Biotin	1.0633	0.088525	0.20396	0.69046	0.383276	STABLE	0.31326453038674	STABLE
3-Hydroxy-2-Methylbutanoic acid	1.3082	0.38754	0.15944	0.79739	0.380764	STABLE	0.260731294117647	STABLE
Phe4Cl-Met-OH	0.8784	-0.18705	0.19163	0.71753	0.38024	STABLE	0.300553681241185	STABLE
Cer_BS(d16:3/21:4)	0.93961	-0.089871	0.21993	0.65772	0.379059	STABLE	0.33410131147541	STABLE
lysoPC 20:5	1.1328	0.17983	0.17148	0.76578	0.37851	STABLE	0.275557456647399	STABLE
1-Hexadecanoyl-2-(9Z-octadecenoyl)-sn-glycero-3-phosphocholine	0.98964	-0.015021	0.24625	0.60861	0.37719	STABLE	0.365594125500668	STABLE
2-Amino-3-methyl-1-butanol	1.0189	0.026969	0.29663	0.52778	0.374502	STABLE	0.425616206451613	STABLE
PC(16:0/18:1)	0.91423	-0.12937	0.24176	0.61662	0.374109	STABLE	0.359407914438503	STABLE
Sapelin A	0.41108	-1.2825	0.2248	0.6482	0.372644	STABLE	0.340105578231293	STABLE
Hexanoylcarnitine	1.0692	0.096582	0.33326	0.47722	0.37241	STABLE	0.459783027295285	STABLE
3-hydroxypentadecanoyl carnitine	1.0386	0.054686	0.32738	0.48495	0.372307	STABLE	0.454490087390762	STABLE
5-Deoxy-5'-methylthioadenosine	0.94322	-0.084339	0.23031	0.63769	0.368956	STABLE	0.346100620782726	STABLE
myo-Inositol	1.0589	0.082629	0.2264	0.64512	0.368724	STABLE	0.341596743554953	STABLE
2-methyl-3-Pyrimidin-2-yl-Propionic Acid	1.3587	0.44226	0.16624	0.77927	0.365732	STABLE	0.26869023255814	STABLE
1-Linoleoylglycerophosphocholine	0.89133	-0.16597	0.26875	0.57065	0.363448	STABLE	0.393096377952756	STABLE
Longifolenaldehyde	1.047	0.06631	0.24852	0.60464	0.361842	STABLE	0.367981677762983	STABLE
O-Phospho-L-Tyrosine	1.0158	0.02265	0.19828	0.70273	0.36161	STABLE	0.306658358831711	STABLE
6beta-Hydroxytestosterone	1.0233	0.033255	0.32487	0.48829	0.360948	STABLE	0.452701052631579	STABLE
3-Methylglutarylcarnitine	0.87197	-0.19765	0.1928	0.71489	0.360916	STABLE	0.301725794655415	STABLE
PC(10:0/26:1)	0.84587	-0.24149	0.14359	0.84289	0.360641	STABLE	0.239588485757121	STABLE
SQDG 35:1	0.60999	-0.71314	0.31196	0.5059	0.360464	STABLE	0.44191021656051	STABLE
PC 35:1	1.0625	0.087493	0.29537	0.52963	0.359631	STABLE	0.424904838292367	STABLE
(2'E,4'Z,8E)-Colneleic acid	0.61071	-0.71144	0.23852	0.62248	0.358248	STABLE	0.355065917001339	STABLE
N-Methyl-L-histidine	1.1613	0.21578	0.25681	0.59039	0.355678	STABLE	0.378315655629139	STABLE
Carboxybupranolol, 4-chloro-3-[3-(1,1-dimethylethylamino)-2-hydroxy-propyloxy]benzoic acid	1.1872	0.24751	0.38852	0.41059	0.353453	STABLE	0.518026666666667	STABLE
5-Hydroxy-2-acetamidofluorene	0.88756	-0.17209	0.24744	0.60653	0.352881	STABLE	0.366871	STABLE
1,3-Dimethyl-8-isoquinolinol	0.93664	-0.094432	0.14887	0.82718	0.35286	STABLE	0.246711535022355	STABLE
Phosphocreatinine	0.94133	-0.087232	0.19999	0.69899	0.351331	STABLE	0.308079445983379	STABLE
Avocadene 1-acetate	0.98743	-0.018248	0.20859	0.68071	0.349692	STABLE	0.319493223140496	STABLE
D-Mannitol	1.0664	0.092792	0.19981	0.69939	0.346595	STABLE	0.308079445983379	STABLE
Tyrosine	0.97226	-0.040582	0.26447	0.57762	0.345262	STABLE	0.387982374670185	STABLE
Guanosine	0.96384	-0.05314	0.34783	0.45864	0.345175	STABLE	0.475168255528255	STABLE
PC 38:3	1.0155	0.022249	0.35452	0.45036	0.343115	STABLE	0.480763707317073	STABLE
Montecristin	0.9983	-0.0024584	0.31698	0.49897	0.339844	STABLE	0.446744942965779	STABLE
2-Amino-5-hydroxybenzoic acid	1.0578	0.08105	0.23344	0.63182	0.339673	STABLE	0.348904946236559	STABLE
LysoPE(18:1(9Z)/0:0)	1.0938	0.12941	0.19472	0.7106	0.339486	STABLE	0.30316386013986	STABLE
MG 22:2	1.0761	0.10575	0.39879	0.39926	0.339047	STABLE	0.528551227651967	STABLE
D-beta-Tocopherol	0.95287	-0.069644	0.23393	0.63091	0.338303	STABLE	0.349168	STABLE
2-Methylbutyroylcarnitine	1.0749	0.10422	0.18164	0.74078	0.338041	STABLE	0.28772603988604	STABLE
N6-Acetyl-L-lysine	0.92521	-0.11215	0.20197	0.69472	0.337801	STABLE	0.310637123098202	STABLE
Oxymetazoline	1.1187	0.1618	0.44098	0.35559	0.336889	STABLE	0.569535145180023	STABLE
4-Hydroxyketamine	1.0506	0.071228	0.28614	0.54343	0.336516	STABLE	0.412694785992218	STABLE
Scopoletin	1.0432	0.061016	0.26306	0.57995	0.336512	STABLE	0.386934814814815	STABLE
1-Hexadecylthio-2-hexadecanoylamino-1,2-dideoxy-sn-glycero-3-phosphocholine	0.98139	-0.027097	0.29602	0.52868	0.336386	STABLE	0.425289715762274	STABLE
5-Methyluridine	0.87336	-0.19535	0.21103	0.67565	0.332447	STABLE	0.322342527472527	STABLE
Prolylhydroxyproline	0.74485	-0.42498	0.33477	0.47525	0.331873	STABLE	0.460153572311496	STABLE
3,3'-Dimethoxybenzidine-4,4'-diisocyanate	0.95951	-0.059623	0.19024	0.72071	0.331503	STABLE	0.299217652050919	STABLE
DG(2:0/14:0)	0.43574	-1.1985	0.25135	0.59973	0.331073	STABLE	0.371478884462151	STABLE
Hydroxyhexanoycarnitine	1.1569	0.21032	0.36542	0.43721	0.330435	STABLE	0.493139611650485	STABLE
11beta,17beta-Dihydroxy-9alpha-fluoro-17alpha-methyl-5beta-androstan-3-one	0.95016	-0.073764	0.22207	0.65351	0.330322	STABLE	0.336892005457026	STABLE
LysoPC(15:0/0:0)	1.0391	0.055286	0.26937	0.56965	0.329999	STABLE	0.393096377952756	STABLE
3-(1-Pyrazolyl)-L-alanine	0.94376	-0.083505	0.31824	0.49724	0.329947	STABLE	0.447953012658228	STABLE
D-Methionine	0.70968	-0.49476	0.2276	0.64282	0.329544	STABLE	0.342942005420054	STABLE
Arborine	1.0475	0.066977	0.30344	0.51793	0.328732	STABLE	0.43426676962677	STABLE
PC 40:4	1.1653	0.22068	0.23254	0.63349	0.327695	STABLE	0.348027563930013	STABLE
Cer[AS](d14:3/12:1)	0.62715	-0.67311	0.32543	0.48754	0.326821	STABLE	0.452913842302879	STABLE
DG(12:0/17:2(9Z,12Z)/0:0)[iso2]	0.58642	-0.77	0.27688	0.5577	0.326628	STABLE	0.40352629095675	STABLE
PE 34:2	1.1611	0.2155	0.3213	0.49309	0.3251	STABLE	0.449981863979849	STABLE
lysoPC 17:2	0.95308	-0.069324	0.30491	0.51583	0.323337	STABLE	0.435250218228498	STABLE
plasmenyl-PE 40:6	0.7169	-0.48015	0.29093	0.53621	0.323165	STABLE	0.419059792746114	STABLE
FAHFA(16:4/18:0)	0.83647	-0.25761	0.23439	0.63006	0.323066	STABLE	0.34938563002681	STABLE
Canthaxanthine	1.0409	0.057876	0.35896	0.44495	0.323055	STABLE	0.485600389294404	STABLE
Lythidathion	1.0161	0.023035	0.49515	0.30526	0.322481	STABLE	0.616580963045913	STABLE
DG 32:4	0.73132	-0.45142	0.32356	0.49004	0.317741	STABLE	0.452250539523212	STABLE
Cer[AP](t15:2/12:0)	0.92279	-0.11593	0.32414	0.48927	0.316955	STABLE	0.452250539523212	STABLE
Xanthine	0.96243	-0.055251	0.41481	0.38215	0.313042	STABLE	0.543948962264151	STABLE
Plastoquinol-1	1.0954	0.1315	0.45128	0.34555	0.310073	STABLE	0.576808459770115	STABLE
3, 5-Tetradecadiencarnitine	0.98801	-0.017406	0.56121	0.25088	0.305021	STABLE	0.678332086956522	STABLE
Maleic hydrazide	1.0559	0.078455	0.18666	0.72895	0.303775	STABLE	0.294837954545455	STABLE
2-trans,4-cis-Decadienoylcarnitine	1.0585	0.082087	0.36718	0.43512	0.303127	STABLE	0.494314963680387	STABLE
Rishitin	0.50505	-0.98552	0.44305	0.35355	0.302649	STABLE	0.570882502896871	STABLE
PC(17:0/15:0)	0.98969	-0.014949	0.44231	0.35428	0.302078	STABLE	0.570590162412993	STABLE
Glycoursodeoxycholic acid	1.0844	0.11687	0.23063	0.63708	0.30204	STABLE	0.346100620782726	STABLE
DG(18:2(9Z,12Z)/15:0/0:0)	0.78492	-0.34939	0.31991	0.49497	0.301473	STABLE	0.448824514501892	STABLE
Cardanolmonoene	1.0262	0.037295	0.35183	0.45367	0.300933	STABLE	0.479454607843137	STABLE
D-Tyrosine	0.53767	-0.8952	0.35391	0.45111	0.300012	STABLE	0.480763707317073	STABLE
Procainamide	0.97289	-0.039646	0.35441	0.4505	0.299161	STABLE	0.480763707317073	STABLE
N-Acetyl-D-fucosamine	0.99879	-0.0017537	0.33459	0.47549	0.299063	STABLE	0.460153572311496	STABLE
N-palmitoyl glutamic acid	1.0577	0.080938	0.46321	0.33422	0.298111	STABLE	0.589347276887872	STABLE
Tryptophyl-Asparagine	0.77114	-0.37493	0.26911	0.57007	0.297822	STABLE	0.393096377952756	STABLE
N1-(alpha-D-ribosyl)-5,6-dimethyl-benzimidazole	0.97569	-0.035506	0.31251	0.50513	0.29736	STABLE	0.442126106870229	STABLE
Cholest-5-ene	1.4013	0.48677	0.33038	0.48098	0.295536	STABLE	0.456943482587065	STABLE
SM(d21:2/13:0)	0.92867	-0.10676	0.31594	0.50039	0.293909	STABLE	0.446410775095299	STABLE
PC(3:0/6:0)	1.2653	0.33948	0.32602	0.48675	0.293477	STABLE	0.453168	STABLE
Deoxymyxol	1.0361	0.051111	0.40883	0.38846	0.292869	STABLE	0.539287022538553	STABLE
4-Hydroxy-3-(3-methyl-2-butenyl)acetophenone	0.94963	-0.07456	0.22556	0.64673	0.291731	STABLE	0.340791739130435	STABLE
4-Trimethylammoniobutanoic acid	0.90533	-0.14348	0.28445	0.546	0.290968	STABLE	0.41079012987013	STABLE
Butyrylcarnitine	0.81754	-0.29063	0.27841	0.55532	0.28979	STABLE	0.40522502617801	STABLE
Cholic acid	0.98681	-0.01916	0.30842	0.51085	0.289089	STABLE	0.438571662404092	STABLE
PA(8:0/18:3)	0.88029	-0.18395	0.42502	0.37159	0.288737	STABLE	0.553421826697892	STABLE
2-Amino-3-carboxymuconic acid semialdehyde	1.0334	0.047402	0.47711	0.32138	0.288392	STABLE	0.602812426303855	STABLE
1-Fluorocyclohexadiene-cis,cis-1,2-diol	1.0377	0.053453	0.4899	0.30989	0.286364	STABLE	0.613478378378378	STABLE
PI 36:2	0.90404	-0.14554	0.31658	0.49951	0.285541	STABLE	0.446744942965779	STABLE
Docosanoic acid	1.1416	0.19111	0.16482	0.78298	0.284611	STABLE	0.26678288209607	STABLE
Ricinoleic acid	0.62855	-0.66991	0.35545	0.44923	0.284044	STABLE	0.481437758830694	STABLE
Biliverdin	0.95873	-0.060801	0.28026	0.55244	0.28372	STABLE	0.406852637075718	STABLE
Taurocholic acid	0.82297	-0.28109	0.26558	0.57581	0.282543	STABLE	0.38909744400527	STABLE
Ureidopropionic acid	1.0374	0.053012	0.377	0.42366	0.281255	STABLE	0.505986795180723	STABLE
Apigenin 7-glucuronosyl-(1->2)-glucuronide	1.1072	0.14688	0.41296	0.38409	0.280923	STABLE	0.542162361275089	STABLE
Kynurenine	1.0058	0.0083625	0.33877	0.47009	0.280637	STABLE	0.463931330049261	STABLE
Cupreine	0.9483	-0.07659	0.39761	0.40054	0.280439	STABLE	0.527616133651551	STABLE
Pubescenol	1.0723	0.10071	0.44508	0.35156	0.277244	STABLE	0.571429480968858	STABLE
16alpha-Hydroxy DHEA 3-sulfate	0.60529	-0.7243	0.32382	0.48969	0.276241	STABLE	0.452250539523212	STABLE
Vitamin A	0.99063	-0.013585	0.42395	0.37269	0.276092	STABLE	0.552675732708089	STABLE
Curcumenone	0.92103	-0.11868	0.44526	0.35139	0.274784	STABLE	0.571429480968858	STABLE
PC 34:4	1.0441	0.062257	0.30824	0.51111	0.273454	STABLE	0.438571662404092	STABLE
Nomilinic acid 17-glucoside	0.90359	-0.14626	0.5825	0.23471	0.273327	STABLE	0.693511777301927	STABLE
SQDG 26:5	0.62225	-0.68444	0.26353	0.57917	0.272765	STABLE	0.387114081902246	STABLE
GlcADG(15:0/17:0)	0.89362	-0.16227	0.4499	0.34689	0.268927	STABLE	0.575706329113924	STABLE
Guvacine	1.0262	0.037357	0.48702	0.31246	0.268665	STABLE	0.611248577878104	STABLE
Pentadecanoylcarnitine	0.84686	-0.23981	0.34056	0.4678	0.267494	STABLE	0.465809003690037	STABLE
plasmenyl-PC 36:1	0.9952	-0.0069428	0.40101	0.39685	0.267171	STABLE	0.530860857142857	STABLE
(4Z,7Z,10Z,13Z,16Z,19Z)-Docosahexaenoic acid ethyl ester	0.9897	-0.014932	0.47751	0.32101	0.266227	STABLE	0.602812426303855	STABLE
PG 34:1	0.96646	-0.049215	0.30398	0.51715	0.26395	STABLE	0.434480411311054	STABLE
3,4,5-Trimethoxycinnamic acid	1.1074	0.14719	0.32	0.49485	0.262947	STABLE	0.448824514501892	STABLE
Halofantrine	1.3214	0.40204	0.51404	0.28901	0.262551	STABLE	0.634172123893805	STABLE
Bethanechol	0.90375	-0.14601	0.60305	0.21964	0.260917	STABLE	0.708870613107822	STABLE
Cer[EOS](d15:1/26:2-O-16:0)	0.89717	-0.15655	0.32007	0.49475	0.259539	STABLE	0.448824514501892	STABLE
Galactosylsphingosine	0.93836	-0.091794	0.25686	0.59031	0.257443	STABLE	0.378315655629139	STABLE
gamma-Glutamylmethionine	0.96519	-0.051111	0.3904	0.40849	0.256861	STABLE	0.519288038277512	STABLE
alpha-Ketoisovaleric acid	1.016	0.022898	0.51982	0.28415	0.256526	STABLE	0.638718055248619	STABLE
Isohyodeoxycholic acid	1.1394	0.18833	0.39129	0.4075	0.256191	STABLE	0.519850035842294	STABLE
Leucyl-Threonine	1.0559	0.078485	0.31101	0.50722	0.254786	STABLE	0.441367551020408	STABLE
MGDG 38:3	1.1037	0.14233	0.376	0.42482	0.252294	STABLE	0.505576783555018	STABLE
Milnacipran	1.0745	0.10364	0.32784	0.48434	0.251813	STABLE	0.454561197007481	STABLE
Acetylcholine	0.99453	-0.0079109	0.58763	0.2309	0.251692	STABLE	0.696833617021277	STABLE
D-Urobilin	1.0752	0.10454	0.37748	0.42311	0.251484	STABLE	0.505986795180723	STABLE
Thalsimine	0.95664	-0.063953	0.67058	0.17355	0.248199	STABLE	0.769515463917526	STABLE
(6S)-Hydroxyhyoscyamine	0.88963	-0.16873	0.49204	0.308	0.246989	STABLE	0.614773573033708	STABLE
N-2-Fluorenylacetamide	1.0406	0.057415	0.33653	0.47298	0.246059	STABLE	0.462001679012346	STABLE
FAHFA(16:4/16:3)	1.1058	0.14507	0.50931	0.29302	0.245845	STABLE	0.629980778642937	STABLE
3-(Methylthio)propanal	1.0463	0.065324	0.48522	0.31406	0.24528	STABLE	0.609677559322034	STABLE
PE(16:0/0:0)	0.95227	-0.07055	0.43511	0.3614	0.244791	STABLE	0.563624772991851	STABLE
DG(18:3(9Z,12Z,15Z)/15:0/0:0)	0.91886	-0.12209	0.41794	0.37888	0.24141	STABLE	0.546763858823529	STABLE
lysoPC 22:4	0.92559	-0.11156	0.57066	0.24362	0.240734	STABLE	0.686025859459459	STABLE
Nicotinate D-ribonucleoside	0.96773	-0.047319	0.33375	0.47657	0.239925	STABLE	0.459888475836431	STABLE
Octopine	1.159	0.21285	0.49485	0.30553	0.238826	STABLE	0.616580963045913	STABLE
CL 82:11	0.6132	-0.70557	0.40747	0.38991	0.238625	STABLE	0.538131401425178	STABLE
lysoPC 20:4	1.013	0.018691	0.35172	0.4538	0.23794	STABLE	0.479454607843137	STABLE
5,6:8,9-Diepoxyergost-22-ene-3,7beta-diol	1.1009	0.13872	0.66578	0.17667	0.236432	STABLE	0.768154865424431	STABLE
SM(d18:0/18:1(9Z))	0.90985	-0.1363	0.56423	0.24855	0.235706	STABLE	0.680502993492408	STABLE
Aminosalicylic Acid	1.0382	0.054072	0.3901	0.40883	0.233743	STABLE	0.519288038277512	STABLE
HexCer_BS d21:2/16:3	0.77753	-0.36304	0.55263	0.25757	0.23053	STABLE	0.670878340611354	STABLE
Cer 32:2	0.53687	-0.89734	0.41218	0.38491	0.22996	STABLE	0.542162361275089	STABLE
PC 34:3	0.90338	-0.1466	0.52211	0.28224	0.229831	STABLE	0.640301124586549	STABLE
lysoPC 20:3	1.0362	0.051274	0.38633	0.41305	0.228983	STABLE	0.515725042016807	STABLE
PE(18:0/0:0)	0.96317	-0.054132	0.47796	0.3206	0.227424	STABLE	0.602812426303855	STABLE
PA 37:10	0.87937	-0.18545	0.4681	0.32966	0.227409	STABLE	0.594888228571429	STABLE
PE(P-18:1(9Z)/22:6(4Z,7Z,10Z,13Z,16Z,19Z))	0.85122	-0.2324	0.5999	0.22192	0.226641	STABLE	0.706979915254237	STABLE
1-Methylhistidine	0.95824	-0.061536	0.44922	0.34754	0.222658	STABLE	0.575498433179723	STABLE
Graveoline	1.0061	0.0087484	0.30545	0.51506	0.222279	STABLE	0.435462051282051	STABLE
Cer[NS](d18:1/16:0)	1.0277	0.039383	0.62256	0.20582	0.22026	STABLE	0.728722863157895	STABLE
LysoDGTS 12:0	0.92595	-0.111	0.35388	0.45114	0.219666	STABLE	0.480763707317073	STABLE
Pyrogallol-1-O-sulphate	0.62469	-0.6788	0.43225	0.36426	0.217772	STABLE	0.560865810968495	STABLE
6alpha-Chloro-17-acetoxyprogesterone	0.76374	-0.38884	0.36656	0.43585	0.216869	STABLE	0.494078448484848	STABLE
D-isoleucine	0.70969	-0.49474	0.52555	0.27938	0.215936	STABLE	0.641505598243688	STABLE
Sclareolide	0.64838	-0.62509	0.37835	0.42211	0.215409	STABLE	0.506287845968712	STABLE
5-Hydroxyindoleacetaldehyde	0.93271	-0.10049	0.45652	0.34054	0.215308	STABLE	0.582167706422018	STABLE
Apigenin 7-sulfate	0.65731	-0.60535	0.38458	0.41501	0.214851	STABLE	0.514005961538461	STABLE
1-Alkyl-sn-glycero-3-phosphocholine	1.1471	0.19798	0.49404	0.30624	0.214003	STABLE	0.616579663299663	STABLE
1,3-Dimethyl-6,8-isoquinolinediol	0.98407	-0.023174	0.41262	0.38445	0.213066	STABLE	0.542162361275089	STABLE
Pregnenolone sulfate	0.76703	-0.38265	0.32928	0.48244	0.211863	STABLE	0.455989240348692	STABLE
Quinoline	1.24	0.31037	0.41935	0.37742	0.211079	STABLE	0.547963807285546	STABLE
Amurensine	0.98995	-0.014579	0.64854	0.18806	0.208268	STABLE	0.752008842544317	STABLE
7-(2-Hydroxyethyl)theophyline	0.84573	-0.24173	0.37767	0.42289	0.205919	STABLE	0.505986795180723	STABLE
Physangulide	0.90501	-0.14399	0.49807	0.30271	0.205634	STABLE	0.618831106145251	STABLE
ANABASAMINE	0.85593	-0.22443	0.43194	0.36457	0.205571	STABLE	0.560865810968495	STABLE
2-Deoxybrassinolide	1.0366	0.051806	0.47454	0.32373	0.205153	STABLE	0.601697240592931	STABLE
N,N'-Diacetylbenzidine	0.95929	-0.059957	0.4038	0.39384	0.205129	STABLE	0.533918668252081	STABLE
Butanoyl phosphate	1.0736	0.10245	0.47636	0.32207	0.203571	STABLE	0.602812426303855	STABLE
SM(d14:1/18:1)	0.83337	-0.26296	0.31118	0.50698	0.203274	STABLE	0.441367551020408	STABLE
LysoDGTS 22:4	0.8862	-0.17429	0.42003	0.37672	0.20103	STABLE	0.548208169014085	STABLE
Oleoyl glycine	1.2522	0.32443	0.28151	0.55051	0.20086	STABLE	0.40813444589309	STABLE
Dodecanoylcarnitine	1.0389	0.055043	0.66643	0.17625	0.199949	STABLE	0.768154865424431	STABLE
lysoPC 22:6	0.97007	-0.043833	0.67628	0.16987	0.19984	STABLE	0.774201399176955	STABLE
DL-Indole-3-lactic acid	1.0204	0.029123	0.59862	0.22285	0.19732	STABLE	0.706651210191083	STABLE
LysoDGTS 22:3	0.88519	-0.17594	0.5	0.30103	0.196959	STABLE	0.620535714285714	STABLE
plasmenyl-PC 38:2	1.0758	0.1054	0.56746	0.24606	0.195274	STABLE	0.683657118093174	STABLE
LysoPC(20:3(8Z,11Z,14Z))	1.014	0.020039	0.46139	0.33593	0.194294	STABLE	0.587704100801833	STABLE
4-Hydroxyquinoline	0.95097	-0.072524	0.5397	0.26785	0.191918	STABLE	0.656615317286652	STABLE
Saxitoxin	0.79888	-0.32395	0.43539	0.36112	0.191828	STABLE	0.563624772991851	STABLE
Arg-OEt	1.5317	0.61517	0.63835	0.19494	0.190759	STABLE	0.74251589958159	STABLE
3-Indolepropionic acid	1.3733	0.45763	0.51538	0.28787	0.190098	STABLE	0.634172123893805	STABLE
DG(18:3(6Z,9Z,12Z)/15:0/0:0)	0.77035	-0.37641	0.5042	0.29739	0.189653	STABLE	0.624354565701559	STABLE
N-(5-hydroxy-pentyl) arachidonoyl amine	0.84427	-0.24422	0.74281	0.12912	0.188009	STABLE	0.821895243781094	STABLE
L-Tyrosine	1.1661	0.2217	0.44553	0.35112	0.186276	STABLE	0.571429480968858	STABLE
lysoPC 14:1	1.0515	0.072513	0.43054	0.36598	0.185113	STABLE	0.559953777777778	STABLE
gamma-Glutamyltyrosine	1.0229	0.032734	0.64519	0.19031	0.184332	STABLE	0.74967139874739	STABLE
DG(14:1(9Z)/17:1(9Z)/0:0)[iso2]	0.79027	-0.33958	0.4706	0.32735	0.18275	STABLE	0.597382648401827	STABLE
FAHFA(17:0/22:3)	0.93317	-0.099791	0.57928	0.23711	0.181794	STABLE	0.691158111587983	STABLE
9-Oxoasimicinone	1.1824	0.24174	0.33723	0.47208	0.180398	STABLE	0.462391812577065	STABLE
N-Cyclohexanecarbonyltetradecylamine	0.86072	-0.21638	0.49105	0.30888	0.180022	STABLE	0.614226771653543	STABLE
Betonicine	1.3574	0.44088	0.73554	0.13339	0.17978	STABLE	0.81792	STABLE
Thiamylal	1.2123	0.27773	0.76513	0.11626	0.179408	STABLE	0.836602320550639	STABLE
7z,10z,13z-Hexadecatrienoic Acid	0.84472	-0.24345	0.52486	0.27995	0.178075	STABLE	0.641367384615385	STABLE
Piperine	1.1072	0.14693	0.51542	0.28784	0.176959	STABLE	0.634172123893805	STABLE
PE(18:4e/20:3)	0.77227	-0.37283	0.41555	0.38138	0.176065	STABLE	0.544277502944641	STABLE
Sorbitane Monooleate - Polysorbate 80 in-source fragment	0.93499	-0.096977	0.58015	0.23646	0.175592	STABLE	0.691454233654877	STABLE
Caffeine	0.94143	-0.087073	0.58421	0.23343	0.175212	STABLE	0.694061452991453	STABLE
Cromakalim	0.85501	-0.22599	0.58336	0.23407	0.175178	STABLE	0.693792855614973	STABLE
1-Methylguanosine	0.96957	-0.04458	0.82578	0.083133	0.174998	STABLE	0.878724746411483	STABLE
D-Arabinose	0.98304	-0.024684	0.71129	0.14796	0.174676	STABLE	0.798943919191919	STABLE
Creatine	0.89203	-0.16483	0.57502	0.24032	0.174172	STABLE	0.687861677419355	STABLE
LysoPE(16:0/0:0)	1.0235	0.033481	0.55755	0.25372	0.172905	STABLE	0.674641566920566	STABLE
Punicic acid	0.86852	-0.20336	0.36542	0.43721	0.172124	STABLE	0.493139611650485	STABLE
N5-(L-1-Carboxyethyl)-L-ornithine	0.66078	-0.59777	0.57528	0.24012	0.170983	STABLE	0.687861677419355	STABLE
Valdiate	0.9713	-0.042014	0.33315	0.47736	0.170342	STABLE	0.459783027295285	STABLE
DGTS(9:0/13:1)	1.005	0.0071846	0.64585	0.18987	0.169965	STABLE	0.74967139874739	STABLE
HexCer[NDS](d21:0/15:0)	0.99197	-0.011633	0.45346	0.34346	0.16869	STABLE	0.578929414466131	STABLE
Scyphostatin A	0.98356	-0.023919	0.62102	0.20689	0.167257	STABLE	0.727686238145416	STABLE
(3E,5E)-2-(4-methoxy-4-oxobutyl)nona-3,5-dienoic acid	1.0819	0.11355	0.47813	0.32046	0.165797	STABLE	0.602812426303855	STABLE
Glycerol 3-phosphate	1.1762	0.23417	0.4841	0.31507	0.165761	STABLE	0.608958371040724	STABLE
DG(20:3(5Z,8Z,11Z)/18:3(9Z,12Z,15Z)/0:0)	0.90424	-0.14522	0.60101	0.22112	0.165576	STABLE	0.707220232804233	STABLE
LysoPC(P-16:0/0:0)	0.98323	-0.024398	0.69614	0.1573	0.164176	STABLE	0.786694796747967	STABLE
PS 40:2	0.90695	-0.1409	0.68067	0.16707	0.163018	STABLE	0.777109897330596	STABLE
Diisopropyl phthalate	0.93218	-0.10132	0.48793	0.31164	0.161081	STABLE	0.611700293122886	STABLE
Phytosphingosine	0.97156	-0.041627	0.84805	0.071581	0.159018	STABLE	0.897270789724072	STABLE
(2R)-2-Hydroxy-2-methylbutanenitrile	1.2367	0.30653	0.73384	0.1344	0.158981	STABLE	0.816846926926927	STABLE
2-Methylnaphthalene	0.8983	-0.15473	0.44089	0.35567	0.154578	STABLE	0.569535145180023	STABLE
lysoPC 18:3	0.97639	-0.034474	0.5236	0.281	0.154015	STABLE	0.640898569856986	STABLE
3a,7a-Dihydroxy-5b-cholestane	0.73239	-0.44932	0.6668	0.176	0.153907	STABLE	0.768154865424431	STABLE
lysoDGTS 25:3	0.66534	-0.58784	0.51555	0.28773	0.153616	STABLE	0.634172123893805	STABLE
Monoanhydroescholtzxanthin	0.89656	-0.15752	0.54454	0.26397	0.152539	STABLE	0.661779759562842	STABLE
Palmitoylethanolamide	1.091	0.12565	0.29966	0.52337	0.152257	STABLE	0.429409690721649	STABLE
Stearidonic acid	1.0778	0.10807	0.62996	0.20069	0.151594	STABLE	0.735483567681007	STABLE
Glutarylcarnitine	1.0093	0.013373	0.70857	0.14962	0.149759	STABLE	0.79749983805668	STABLE
Diprogulic acid	0.73911	-0.43613	0.51322	0.2897	0.149404	STABLE	0.634111822222222	STABLE
D-Urobilinogen	0.92907	-0.10613	0.48177	0.31716	0.148763	STABLE	0.606713748584371	STABLE
Epigallocatechin 3-O-caffeate	0.98014	-0.028939	0.57134	0.24311	0.148732	STABLE	0.686101598272138	STABLE
Tetracosahexaenoic acid	0.95187	-0.071157	0.55561	0.25523	0.148178	STABLE	0.673074945533769	STABLE
PC 34:0	1.0473	0.066612	0.74174	0.12975	0.147945	STABLE	0.821528764940239	STABLE
LysoPA(0:0/16:0)	0.71015	-0.4938	0.58905	0.22985	0.147669	STABLE	0.696833617021277	STABLE
beta-Citraurin epoxide	0.82926	-0.2701	0.78634	0.10439	0.144289	STABLE	0.852825964912281	STABLE
N2-Acetylornithine	0.97965	-0.029655	0.52226	0.28211	0.142407	STABLE	0.640301124586549	STABLE
Tyrosyl-Lysine	0.96757	-0.047568	0.56842	0.24533	0.141728	STABLE	0.684072554112554	STABLE
5beta-Chol-11-en-24-oic Acid	1.028	0.039868	0.55565	0.2552	0.141212	STABLE	0.673074945533769	STABLE
Octanoylcarnitine	0.95267	-0.06995	0.53961	0.26792	0.13998	STABLE	0.656615317286652	STABLE
PC(14:0/0:0)	1.0318	0.045172	0.49712	0.30354	0.138952	STABLE	0.618341655480984	STABLE
plasmenyl-PC 36:0	1.1162	0.15856	0.67673	0.16958	0.138347	STABLE	0.774201399176955	STABLE
2,5,6-Trihydroxy-5,6-dihydroquinoline	1.0485	0.068344	0.74127	0.13002	0.138145	STABLE	0.821528764940239	STABLE
PC(20:2(11Z,14Z)/0:0)	0.97069	-0.042917	0.80165	0.096016	0.137502	STABLE	0.861289661835749	STABLE
L-Glutamine	0.97741	-0.032957	0.66257	0.17877	0.135714	STABLE	0.767476916666667	STABLE
MG 17:0	1.1264	0.17167	0.41092	0.38625	0.135599	STABLE	0.541401706161137	STABLE
PC 36:4	1.0822	0.11392	0.7749	0.11075	0.135459	STABLE	0.843965523996082	STABLE
L-Leucine	0.96164	-0.056434	0.68749	0.16273	0.135175	STABLE	0.780601306122449	STABLE
Hypaconitine	0.99924	-0.0010968	0.5635	0.24911	0.133502	STABLE	0.680360477741585	STABLE
4-Heptyloxyphenol	0.99258	-0.010741	0.74085	0.13027	0.132449	STABLE	0.821528764940239	STABLE
DG(15:0/18:4(6Z,9Z,12Z,15Z)/0:0)	1.0117	0.016822	0.57684	0.23894	0.132255	STABLE	0.68898612244898	STABLE
2-Hydroxy-cis-hex-2,4-dienoate	0.8689	-0.20274	0.44367	0.35294	0.131857	STABLE	0.571019722222222	STABLE
Hexadecasphinganine	0.92971	-0.10514	0.94924	0.022624	0.131837	STABLE	0.971071646734131	STABLE
Pizotyline	1.0713	0.099348	0.60017	0.22172	0.131741	STABLE	0.706979915254237	STABLE
Licarin A	0.78142	-0.35584	0.73808	0.13189	0.12965	STABLE	0.819925034965035	STABLE
N-(3-Hydroxytetradecanoyl)-DL-homoserine lactone	1.0361	0.051141	0.82994	0.080951	0.127013	STABLE	0.881464450811843	STABLE
3,4-Dihydroxymandelic acid	0.8848	-0.17657	0.5239	0.28075	0.125011	STABLE	0.640898569856986	STABLE
1-Methylguanine	1.0137	0.019585	0.69066	0.16074	0.12486	STABLE	0.782528992878942	STABLE
PC 36:2	0.94411	-0.082968	0.78282	0.10634	0.124312	STABLE	0.850924574780059	STABLE
Ethyl 1-(ethylthio)ethyl disulfide	0.96265	-0.054919	0.62987	0.20075	0.124008	STABLE	0.735483567681007	STABLE
THEBAINE	0.95962	-0.059471	0.72474	0.13982	0.123938	STABLE	0.809147469879518	STABLE
1,7-Dimethylxanthine	1.2461	0.31737	0.57282	0.24198	0.122498	STABLE	0.687136828478964	STABLE
ar-Artemisene	1.4462	0.5323	0.76139	0.11839	0.116037	STABLE	0.834976015779093	STABLE
FAHFA(18:3/22:3)	0.95213	-0.070775	0.72632	0.13887	0.115012	STABLE	0.81009813440321	STABLE
cis-3-Hexenyl pyruvate	0.8984	-0.15457	0.77364	0.11146	0.112693	STABLE	0.843419294117647	STABLE
DG 34:5	0.80445	-0.31392	0.6673	0.17568	0.111266	STABLE	0.768154865424431	STABLE
(3beta,5alpha,6beta,7alpha,22E,24R)-Ergosta-8,22-diene-3,5,6,7-tetrol	0.92615	-0.11068	0.88038	0.055332	0.111127	STABLE	0.922070818438382	STABLE
Doxepin	0.87444	-0.19357	0.75105	0.12433	0.111069	STABLE	0.827718136769078	STABLE
lysoPC 18:2	1.1142	0.15602	0.68013	0.16741	0.11076	STABLE	0.777109897330596	STABLE
8-hydroxy-8-(3-octyloxiran-2-yl)octanoic acid	0.99995	-7.38e-05	0.75644	0.12123	0.109781	STABLE	0.831187035573123	STABLE
2-Hydroxylauroylcarnitine	1.0069	0.0098744	0.90348	0.044081	0.109501	STABLE	0.937316417910448	STABLE
Debrisoquine	0.94584	-0.080339	0.67076	0.17343	0.109372	STABLE	0.769515463917526	STABLE
PI(20:2(11Z,14Z)/22:4(7Z,10Z,13Z,16Z))	1.2282	0.29655	0.53299	0.27328	0.109179	STABLE	0.649873771929825	STABLE
Cinncassiol D4 2-glucoside	0.8319	-0.26551	0.67125	0.17312	0.108587	STABLE	0.769515463917526	STABLE
PC(18:1(9Z)/22:6(4Z,7Z,10Z,13Z,16Z,19Z))[U]	1.115	0.15709	0.76372	0.11707	0.10819	STABLE	0.835882519685039	STABLE
L-Acetylcarnitine	0.99565	-0.006293	0.81104	0.090955	0.107347	STABLE	0.868023561116458	STABLE
Norvaline	0.94999	-0.074015	0.98333	0.0073019	0.10719	STABLE	0.986040180342651	STABLE
PE(8:0/9:0)	0.92365	-0.11458	0.84741	0.071906	0.106772	STABLE	0.897270789724072	STABLE
Callystatin A	0.95528	-0.065999	0.58886	0.22999	0.106226	STABLE	0.696833617021277	STABLE
N-oleoyl glutamic acid	0.96042	-0.058269	0.98209	0.0078469	0.105543	STABLE	0.986040180342651	STABLE
Trigonelline	0.99946	-0.00077899	0.79084	0.10191	0.104754	STABLE	0.854631378640777	STABLE
Ricinine	1.0007	0.0010589	0.96792	0.014159	0.104108	STABLE	0.982050218978102	STABLE
HexCer_BS d16:3/28:7	0.99453	-0.0079094	0.66696	0.1759	0.103403	STABLE	0.768154865424431	STABLE
Isocitric acid	1.0216	0.030805	0.68794	0.16245	0.102861	STABLE	0.780601306122449	STABLE
lysoPE 18:1	1.0021	0.0029559	0.63596	0.19657	0.101254	STABLE	0.740510492146597	STABLE
Urobilin	1.0114	0.016319	0.79161	0.10149	0.10122	STABLE	0.854631378640777	STABLE
(9R,13R)-1a,1b-dihomo-jasmonic acid	0.92065	-0.11928	0.74844	0.12584	0.100356	STABLE	0.82566	STABLE
1-Methylnaphthalene	1.252	0.32422	0.85869	0.066163	0.0989458	STABLE	0.905083677725118	STABLE
Estrone	0.94027	-0.088857	0.88137	0.054842	0.0980095	STABLE	0.922070818438382	STABLE
Iminoerythrose 4-phosphate	1.0399	0.056404	0.68712	0.16297	0.0977924	STABLE	0.780601306122449	STABLE
6-(4-sulfophenyl)nonanoic acid	1.3133	0.39322	0.57492	0.24039	0.0977756	STABLE	0.687861677419355	STABLE
Withaferin A	1.0243	0.034644	0.98253	0.0076536	0.0971401	STABLE	0.986040180342651	STABLE
Glycodeoxycholic acid	0.95581	-0.065202	0.75276	0.12334	0.0962722	STABLE	0.828555489614243	STABLE
4-methoxy-kaempferol-3-O-hexoside	1.0028	0.0039679	0.67051	0.17359	0.0957327	STABLE	0.769515463917526	STABLE
PC 34:2	0.85257	-0.2301	0.76233	0.11786	0.0952885	STABLE	0.83518321182266	STABLE
4-Fluorocyclohexadiene-cis,cis-1,2-diol	0.97517	-0.036278	0.86652	0.062223	0.0945714	STABLE	0.912471818181818	STABLE
Hydroxychlorobactene	0.98222	-0.02588	0.75785	0.12042	0.0945219	STABLE	0.831914313919052	STABLE
PC(16:1e/18-HEPE)	0.96382	-0.053159	0.88798	0.051596	0.0933361	STABLE	0.927345352112676	STABLE
(2R,4S)-2,4-Diaminopentanoate	0.96524	-0.051042	0.77157	0.11263	0.0923433	STABLE	0.84198806673209	STABLE
Mesobilirubinogen	1.084	0.1164	0.76987	0.11358	0.0908689	STABLE	0.840958192534381	STABLE
Indoleacetaldehyde	1.0168	0.024027	0.87539	0.057798	0.0888049	STABLE	0.918333660377359	STABLE
PG 34:0	0.81402	-0.29686	0.61044	0.21436	0.0875425	STABLE	0.716799662090813	STABLE
Orientanol E	0.72076	-0.47241	0.74664	0.12689	0.0874924	STABLE	0.824492234359484	STABLE
LysoPC(14:0/0:0)	0.99545	-0.0065817	0.92064	0.035908	0.0868265	STABLE	0.94616606284658	STABLE
Cefonicid	1.0273	0.0389	0.98338	0.0072777	0.0840723	STABLE	0.986040180342651	STABLE
PC(14:0e/4:0)	0.9242	-0.11373	0.79272	0.10088	0.0827563	STABLE	0.854999650824442	STABLE
Deoxycholic acid	0.68306	-0.54992	0.78687	0.1041	0.0824824	STABLE	0.852825964912281	STABLE
Cholylglycine	1.013	0.018563	0.59035	0.22889	0.0822053	STABLE	0.697629330499469	STABLE
Xylopine	1.0213	0.030435	0.83286	0.079426	0.0810237	STABLE	0.883721679389313	STABLE
Altretamine	0.86215	-0.21398	0.68655	0.16333	0.0810173	STABLE	0.780601306122449	STABLE
Sphingosine 1-phosphate (d16:1-P)	0.98542	-0.021188	0.50148	0.29975	0.0791455	STABLE	0.621678662207358	STABLE
1-O-hexadecyl-2-C-methyl-3-phosphatidylcholine	0.45426	-1.1384	0.69115	0.16043	0.0780409	STABLE	0.782528992878942	STABLE
3-Isopropylmalic acid	0.94118	-0.087463	0.79138	0.10161	0.0777996	STABLE	0.854631378640777	STABLE
FAHFA(22:4/18:1)	0.98679	-0.019179	0.97323	0.011785	0.0771394	STABLE	0.984742274795268	STABLE
Penciclovir	0.93505	-0.096888	0.88932	0.050943	0.0770279	STABLE	0.927695909943715	STABLE
Cinnamyl alcohol	1.0317	0.045036	0.80674	0.093267	0.0769698	STABLE	0.864253256262042	STABLE
trans-P-Coumaric acid	0.97732	-0.033099	0.73089	0.13615	0.0768675	STABLE	0.814378436873748	STABLE
D(-)-Arginine	0.95869	-0.060868	0.71533	0.14549	0.0761993	STABLE	0.801054340382679	STABLE
beta-Nicotyrine	1.0269	0.038362	0.8284	0.08176	0.0754794	STABLE	0.880669980879541	STABLE
7-(3-Methylbut-2-enyl)-L-tryptophan	1.0075	0.010817	0.69175	0.16005	0.0752911	STABLE	0.782528992878942	STABLE
DL-Tryptophan	0.9009	-0.15056	0.79519	0.099532	0.0738282	STABLE	0.856003175217812	STABLE
PC(O-16:2(9E,10E)/0:0)[U]	1.1268	0.17218	0.87419	0.058395	0.0728652	STABLE	0.918066779981114	STABLE
Maslinic Acid	0.90841	-0.13859	0.6849	0.16437	0.0728133	STABLE	0.780601306122449	STABLE
N-gamma-Glutamylglutamine	0.99736	-0.0038148	0.81669	0.087943	0.0724597	STABLE	0.872391239193084	STABLE
LysoPC 15:0	1.0079	0.011285	0.68696	0.16307	0.0708465	STABLE	0.780601306122449	STABLE
cis-Hinokiresinol	0.96242	-0.055262	0.71372	0.14647	0.0671635	STABLE	0.800057096774193	STABLE
4-Hydroxycyclohexylcarboxylic acid	0.96388	-0.053081	0.69865	0.15574	0.0670408	STABLE	0.787929817444219	STABLE
N6-Succinyl adenosine	2.3578	1.2374	0.7533	0.12303	0.066747	STABLE	0.828555489614243	STABLE
Benzothiazole	0.95136	-0.071941	0.85819	0.066415	0.0662625	STABLE	0.905083677725118	STABLE
5-Hydroxyindole-2-carboxylic acid	1.0007	0.0010331	0.91486	0.038646	0.0660921	STABLE	0.943169749768304	STABLE
Valyl-Threonine	1.0596	0.083586	0.63564	0.19679	0.0652166	STABLE	0.740510492146597	STABLE
Cysteinyl-Cysteine	0.98849	-0.016707	0.61315	0.21244	0.0651942	STABLE	0.719222362869198	STABLE
Indole	1.0022	0.0031892	0.71233	0.14732	0.0637874	STABLE	0.799304702320888	STABLE
L-Carnitine	0.94919	-0.075232	0.91815	0.037087	0.0620545	STABLE	0.94447992599445	STABLE
lysoPC 22:5	0.97754	-0.03277	0.96713	0.014513	0.0613377	STABLE	0.982050218978102	STABLE
FAHFA(20:3/22:3)	1.0516	0.072587	0.91047	0.040734	0.0593036	STABLE	0.942541544186047	STABLE
(R)-2-Piperazinecarboxylate	0.98033	-0.028656	0.71113	0.14805	0.0591434	STABLE	0.798943919191919	STABLE
(R)-(+)-1-Phenylethylamine	0.8848	-0.17657	0.66378	0.17797	0.0591225	STABLE	0.768078418314256	STABLE
Diisobutyl phthalate	0.92673	-0.10977	0.71838	0.14365	0.0587208	STABLE	0.803489849246231	STABLE
Amantadine hydrochloride	0.98115	-0.027455	0.97678	0.010202	0.0575233	STABLE	0.985926243194192	STABLE
N6-Carbamoyl-L-threonyladenosine	0.95847	-0.061196	0.58863	0.23016	0.0563664	STABLE	0.696833617021277	STABLE
Arachidonic acid	0.81013	-0.30377	0.78852	0.10319	0.0560303	STABLE	0.853782122687439	STABLE
Calycanthine	0.99746	-0.003671	0.95448	0.020234	0.0559342	STABLE	0.973545297891842	STABLE
Norethindrone acetate	0.86251	-0.21338	0.98145	0.0081321	0.0549987	STABLE	0.986040180342651	STABLE
4-Methylene-L-glutamine	0.94269	-0.085148	0.94445	0.024821	0.0542856	STABLE	0.967061141804788	STABLE
PE(18:5e/21:2)	0.95329	-0.069017	0.95516	0.019923	0.0542771	STABLE	0.973545297891842	STABLE
Etodolac acyl glucuronide	0.95836	-0.061365	0.91302	0.039518	0.0537685	STABLE	0.943169749768304	STABLE
Cer_BS(d20:3/15:3)	0.86641	-0.20688	0.82204	0.085106	0.0537436	STABLE	0.877083336529243	STABLE
4,7,10,13,16,19-Docosahexaynoic acid	0.96441	-0.052285	0.63032	0.20044	0.0536509	STABLE	0.735483567681007	STABLE
13-HOTE	0.94304	-0.08461	0.97169	0.012471	0.0499796	STABLE	0.984079489981785	STABLE
N-Stearoyl tyrosine	0.92104	-0.11866	0.69998	0.15492	0.0487679	STABLE	0.788629949341439	STABLE
FAHFA(18:3/18:2)	0.92604	-0.11086	0.90139	0.045086	0.0479678	STABLE	0.936771663551402	STABLE
Phenylacetyl-L-glutamine	1.0679	0.09473	0.91518	0.038494	0.0478739	STABLE	0.943169749768304	STABLE
(4E,7E,10Z,13E,16E,19E)-docosa-4,7,10,13,16,19-hexaenoic acid	1.0474	0.066862	0.97515	0.010929	0.0477812	STABLE	0.985788	STABLE
Tetrahydropteridine	0.99958	-0.00060447	0.69735	0.15655	0.0477324	STABLE	0.787262131979695	STABLE
lysoPC 18:1	0.93641	-0.094793	0.85009	0.070535	0.0472647	STABLE	0.898574220532319	STABLE
plasmenyl-PE 34:2	0.65127	-0.61867	0.90096	0.045293	0.0461737	STABLE	0.936771663551402	STABLE
Cucurbic acid	0.89092	-0.16664	0.79895	0.09748	0.0455405	STABLE	0.859218955512573	STABLE
Cer[NP](t14:1/13:1)	0.92093	-0.11884	0.78257	0.10648	0.0426044	STABLE	0.850924574780059	STABLE
JWH 018 6-methoxyindole analog	0.8788	-0.18639	0.82266	0.08478	0.0423853	STABLE	0.877083336529243	STABLE
Citric acid	0.94076	-0.088095	0.82365	0.084256	0.0407397	STABLE	0.877297701149425	STABLE
PC(18:1e/5,6-EET)	0.86505	-0.20914	0.94182	0.026031	0.0383861	STABLE	0.965256995391705	STABLE
PC(17:1/21:2)	0.97907	-0.030509	0.89834	0.046559	0.0383671	STABLE	0.936226879100281	STABLE
PI(5:0/19:0)	0.94947	-0.074808	0.88815	0.051516	0.0381652	STABLE	0.927345352112676	STABLE
1-Amlnocydohexanecarboxylic Acid	0.76683	-0.38302	0.92442	0.034129	0.0367755	STABLE	0.949173628808864	STABLE
3,4-Dihydroxybenzeneacetic acid	0.57317	-0.80297	0.96362	0.016096	0.0359299	STABLE	0.981268717948718	STABLE
DL-Glutamic acid	0.9441	-0.082984	0.95467	0.020148	0.0359248	STABLE	0.973545297891842	STABLE
Fluvoxamine	0.92232	-0.11666	0.88144	0.054806	0.0350627	STABLE	0.922070818438382	STABLE
L-Methionine	0.88065	-0.18336	0.98036	0.0086149	0.0345106	STABLE	0.986040180342651	STABLE
Indolepyruvate	0.98734	-0.018378	0.80579	0.093778	0.0325585	STABLE	0.864196644165863	STABLE
FAHFA(12:0/22:4)	0.85635	-0.22373	0.98333	0.0073012	0.0324171	STABLE	0.986040180342651	STABLE
SM(d19:2/15:0)	0.92631	-0.11043	0.90712	0.042336	0.0318165	STABLE	0.940090810810811	STABLE
D-Mannose	1.0849	0.1175	0.97706	0.010077	0.0311778	STABLE	0.985926243194192	STABLE
Morphine 3,6-diglucuronide	1.2289	0.29731	0.93588	0.02878	0.0307689	STABLE	0.960054022140222	STABLE
Phosphorylcholine	1.016	0.022847	0.74444	0.12817	0.0296639	STABLE	0.82288	STABLE
8-Amino-7-oxononanoic acid	0.98703	-0.018838	0.71895	0.1433	0.0289608	STABLE	0.803489849246231	STABLE
plasmenyl-PE 36:4	0.70813	-0.4979	0.78661	0.10424	0.0261461	STABLE	0.852825964912281	STABLE
Dehydroepiandrosterone sulfate	0.68986	-0.53563	0.96524	0.015364	0.0236138	STABLE	0.981568702010969	STABLE
2,4-Bis(acetamido)-2,4,6-trideoxy-beta-L-altropyranose	0.98856	-0.016604	0.99306	0.0030239	0.0206737	STABLE	0.993953843384338	STABLE
Lutein	0.98101	-0.027664	0.96568	0.015168	0.0203014	STABLE	0.981568702010969	STABLE
lysoPE 20:3	0.96971	-0.044374	0.85369	0.0687	0.0195787	STABLE	0.901522583095916	STABLE
Diglycidyl resorcinol ether	0.93671	-0.094322	0.9012	0.045179	0.0125385	STABLE	0.936771663551402	STABLE
Spongouridine	0.97337	-0.038945	0.81608	0.088265	0.010879	STABLE	0.872391239193084	STABLE
Myriocin	0.95065	-0.07301	0.87431	0.058334	0.00936615	STABLE	0.918066779981114	STABLE
alpha-Amylcinnamyl isovalerate	0.99441	-0.0080925	0.98771	0.0053704	0.0083802	STABLE	0.989489657657658	STABLE
lysoPC(O-16:0/0:0)	0.99993	-9.79e-05	0.91445	0.03884	0.00723121	STABLE	0.943169749768304	STABLE
3-Oxovalproic acid	0.93813	-0.092135	0.87366	0.058655	0.00692346	STABLE	0.918066779981114	STABLE
DL-Pipecolinic acid	0.9854	-0.021214	0.91729	0.037494	0.00628041	STABLE	0.944468962962963	STABLE
FAHFA 36:4	0.93156	-0.10227	0.95188	0.021416	0.00597522	STABLE	0.972877352941176	STABLE
Acetylchloline Chloride	0.69992	-0.51474	0.99946	0.0002347	0.0048299	STABLE	0.99946	STABLE
lysoDGTS 15:2	0.9867	-0.019312	0.79395	0.10021	0.00452592	STABLE	0.855496511627907	STABLE
4'-Phosphopantothenoylcysteine	0.98126	-0.027286	0.9036	0.044022	0.00395533	STABLE	0.937316417910448	STABLE
LysoPC(0:0/20:4(5Z,8Z,11Z,14Z))	0.99573	-0.0061707	0.91118	0.040397	0.00393432	STABLE	0.942541544186047	STABLE
MG 18:1	0.99619	-0.0055118	0.84348	0.073924	0.00329293	STABLE	0.894137044804576	STABLE
LPC 16:0	1.1232	0.16756	0.96896	0.013694	0.000265869	STABLE	0.982209225159526	STABLE
Pregabalin	0.90244	-0.14809	0.80591	0.093715	0.000112803	STABLE	0.864196644165863	STABLE
